# Supplementary material for: Revision of the new world genus Crassomicrodus Ashmead (Hymenoptera, Braconidae, Agathidinae), with an identification key to species
Source: Zookeys. 2011 Oct 31;(142):27–75. doi: 10.3897/zookeys.142.1709 (PMC3208529; doi:10.3897/zookeys.142.1709)
Supplement: XML Treatment for Crassomicrodus [file zookeys.142.1709-treatment1.xml]

<!DOCTYPE tp:taxon-treatment
  PUBLIC "-//TaxonX//DTD Taxonomic Treatment Publishing DTD v0 20100105//EN" "tax-treatment-NSO.dtd">
<tp:taxon-treatment xmlns:tp="http://www.plazi.org/taxpub"><tp:treatment-meta><mixed-citation publication-type="journal"><person-group><name><surname>Figueroa</surname><given-names>José Isaac</given-names></name><name><surname>Sharkey</surname><given-names>Michael Joseph</given-names></name><name><surname>Nápoles</surname><given-names>Jesus Romero</given-names></name><name><surname>García</surname><given-names>José Antonio Sánchez</given-names></name><name><surname>Martínez</surname><given-names>Ana Mabel</given-names></name><name><surname>López-Martínez</surname><given-names>Victor</given-names></name><name><surname>Pineda</surname><given-names>Samuel</given-names></name></person-group><article-title>Revision of the new world genus 
                    <italic>Crassomicrodus</italic> Ashmead (Hymenoptera, Braconidae, Agathidinae), with an identification key to species
                </article-title><source>Zookeys</source><day>31</day><month>10</month><year>2011</year><volume>2011</volume><issue>142</issue><fpage>27</fpage><lpage>75</lpage><pub-id pub-id-type="doi">10.3897/zookeys.142.1709</pub-id></mixed-citation></tp:treatment-meta><tp:nomenclature><label>Genus</label><tp:taxon-name>
                        <tp:taxon-name-part taxon-name-part-type="genus">Crassomicrodus</tp:taxon-name-part>
                    <object-id xmlns:xlink="http://www.w3.org/1999/xlink" xlink:type="simple">http://species-id.net/wiki/Crassomicrodus</object-id>
                    </tp:taxon-name><tp:taxon-authority>Ashmead, 1900</tp:taxon-authority><tp:nomenclature-citation-list><tp:nomenclature-citation><tp:taxon-name>Crassomicrodus</tp:taxon-name><comment><xref ref-type="bibr" rid="B2">Ashmead 1900</xref>. Type species <italic><tp:taxon-name>Microdus fulvescens</tp:taxon-name></italic><xref ref-type="bibr" rid="B5">Cresson 1865</xref>, designated by <xref ref-type="bibr" rid="B2">Ashmead 1900</xref> [Examined].</comment></tp:nomenclature-citation><tp:nomenclature-citation><tp:taxon-name>Epimicrodus</tp:taxon-name><comment><xref ref-type="bibr" rid="B2">Ashmead 1900</xref>. Type species <italic><tp:taxon-name>Microdus divisus</tp:taxon-name></italic><xref ref-type="bibr" rid="B7">Cresson 1873</xref>, designated by <xref ref-type="bibr" rid="B2">Ashmead 1900</xref> [Examined].</comment></tp:nomenclature-citation><!--PageBreak--><tp:nomenclature-citation><tp:taxon-name>Crassomicrodus</tp:taxon-name><comment> Ashmead= (<italic><tp:taxon-name>Epimicrodus</tp:taxon-name></italic> Ashmead) synonymized by <xref ref-type="bibr" rid="B3">Bradley 1916</xref>.</comment></tp:nomenclature-citation></tp:nomenclature-citation-list></tp:nomenclature><tp:treatment-sec sec-type="Diagnosis"><title>Diagnosis.</title><p><italic><tp:taxon-name>Crassomicrodus</tp:taxon-name></italic> species can be distinguished from other agathidines with the following combination of characters: simple tarsal claws, without basal lobes, apicolateral pegs of the hind tibia are hair-like, labio-maxillary complex not elongate; mandible with two teeth; and metasomal tergum 1 smooth.</p></tp:treatment-sec><tp:treatment-sec sec-type="Description"><title>Description.</title><p>Head. Transverse or triangular; area between antennal sockets with a median pyramidal-shaped elevation or transverse; gena not bulging to distinctly bulging; labio-maxillary complex not elongate, mandible with two teeth, antenna with 25 to 43 flagellomeres.</p></tp:treatment-sec><tp:treatment-sec sec-type="Mesosoma"><title>Mesosoma.</title><p> Pronotum surface smooth or punctuate; notauli from lacking to impressed; anterolateral edges of scutellum with or without a small acute projection; lateral scutellar depression from smooth to crenulate; dorsal surface of propodeum from rugulose to reticulate rugose; subalar lobe separated from mesopleuron by a wide or narrow groove; metapleuron from smooth to reticulate rugose; inner spur of hind tibia from 0.47 to 0.78 times longer than basitarsus; tarsal claw without basal lobe; outer apex of the hind tibia without flattened pegs; forewing vein R1 0.47–0.70 times longer than RS; crossvein <italic>r</italic> arising before or beyond middle of stigma. Metasoma. Metasomal median tergite 1 smooth; apical width 1.78–3.92 times longer than basal width; ovipositor sheaths and ovipositor variable in length; metasoma 1.00–1.42 times longer than mesosoma.</p><sec sec-type="Key to the New World species of Crassomicrodus Ashmead"><title>Key to the New World species of <tp:taxon-name>Crassomicrodus</tp:taxon-name> Ashmead</title><table-wrap content-type="key" position="float" orientation="portrait"><table><tbody><tr><td rowspan="1" colspan="1">1</td><td rowspan="1" colspan="1">Head triangular in frontal view (<xref ref-type="fig" rid="F2">Figs 2a</xref>, <xref ref-type="fig" rid="F4">4a</xref>, <xref ref-type="fig" rid="F5">5a</xref>, <xref ref-type="fig" rid="F6">6a</xref>, <xref ref-type="fig" rid="F10">10a</xref>, <xref ref-type="fig" rid="F12">12a</xref>, <xref ref-type="fig" rid="F14">14a</xref>); gena not bulging; area between antennal sockets with a median pyramidal-shaped elevation (<xref ref-type="fig" rid="F2">Figs 2a</xref>, <xref ref-type="fig" rid="F4">4a</xref>, <xref ref-type="fig" rid="F5">5a</xref>, <xref ref-type="fig" rid="F6">6a</xref>, <xref ref-type="fig" rid="F10">10a</xref>, <xref ref-type="fig" rid="F12">12a</xref>, <xref ref-type="fig" rid="F14">14a</xref>); length of ventrolateral margin of clypeus similar to diameter of tentorial pit (<xref ref-type="fig" rid="F1">Fig. 1a</xref>, <xref ref-type="fig" rid="F8">8a</xref>)</td><td rowspan="1" colspan="1">2</td></tr><tr><td rowspan="1" colspan="1">–</td><td rowspan="1" colspan="1">Head transverse in frontal view (<xref ref-type="fig" rid="F1">Figs 1a</xref>, <xref ref-type="fig" rid="F3">3a</xref>, <xref ref-type="fig" rid="F7">7a</xref>, <xref ref-type="fig" rid="F8">8a</xref>, <xref ref-type="fig" rid="F9">9a</xref>, <xref ref-type="fig" rid="F11">11a</xref>, <xref ref-type="fig" rid="F13">13a</xref>), if somewhat triangular then length of ventrolateral margin of clypeus longer than diameter of tentorial pit (<xref ref-type="fig" rid="F3">Fig. 3a</xref>); gena bulging or at least slightly bulging (<xref ref-type="fig" rid="F1">Figs 1a</xref>, <xref ref-type="fig" rid="F3">3a</xref>, <xref ref-type="fig" rid="F7">7a</xref>, <xref ref-type="fig" rid="F8">8a</xref>, <xref ref-type="fig" rid="F9">9a</xref>, <xref ref-type="fig" rid="F11">11a</xref>, <xref ref-type="fig" rid="F13">13a</xref>); area between antennal sockets variable in shape</td><td rowspan="1" colspan="1">10</td></tr><tr><td rowspan="1" colspan="1">2(1)</td><td rowspan="1" colspan="1">Malar space at least 0.8 times as long as eye height (<xref ref-type="fig" rid="F5">Figs 5a</xref>, <xref ref-type="fig" rid="F14">14a</xref>)</td><td rowspan="1" colspan="1">3</td></tr><tr><td rowspan="1" colspan="1">–</td><td rowspan="1" colspan="1">Malar space at most 0.6 times as long as eye height (<xref ref-type="fig" rid="F2">Figs 2a</xref>, <xref ref-type="fig" rid="F4">4a</xref>, <xref ref-type="fig" rid="F6">6a</xref>, <xref ref-type="fig" rid="F10">10a</xref>, <xref ref-type="fig" rid="F12">12a</xref>)</td><td rowspan="1" colspan="1">4</td></tr><tr><td rowspan="1" colspan="1">3(2)</td><td rowspan="1" colspan="1">Scutellar sulcus with 3 or 4 carinae; second submarginal cell quadrangular; fore and middle legs black; body length 6.95–8.60 mm</td><td rowspan="1" colspan="1"><italic><tp:taxon-name>Crassomicrodus divisus</tp:taxon-name></italic> (Cresson)</td></tr><tr><td rowspan="1" colspan="1">–</td><td rowspan="1" colspan="1">Scutellar sulcus with 1 carina; second submarginal cell triangular; fore and middle legs yellowish-orange; body length 4.20–6.48 mm</td><td rowspan="1" colspan="1"><italic><tp:taxon-name>Crassomicrodus pallens</tp:taxon-name></italic> (Cresson)</td></tr><tr><td rowspan="1" colspan="1">4(2)</td><td rowspan="1" colspan="1">Forewing vein R1 at most half the length of RS; head yellowish-orange (<xref ref-type="fig" rid="F14">Fig. 14a</xref>)</td><!--PageBreak--><td rowspan="1" colspan="1"><italic><tp:taxon-name>Crassomicrodus pallens</tp:taxon-name></italic> (Cresson)</td></tr><tr><td rowspan="1" colspan="1">–</td><td rowspan="1" colspan="1">Forewing vein R1 at least 0.6 times longer than RS; head black (<xref ref-type="fig" rid="F4">Fig. 4a</xref>)</td><td rowspan="1" colspan="1">5</td></tr><tr><td rowspan="1" colspan="1">5(4)</td><td rowspan="1" colspan="1">Hind wing vein 1M less 1.0 times as long as 1r-m; body black; wings strongly infumate (<xref ref-type="fig" rid="F4">Fig. 4e</xref>); body length at least 8.1 mm</td><td rowspan="1" colspan="1"><italic><tp:taxon-name>Crassomicrodus costaricensis</tp:taxon-name></italic> sp. n.</td></tr><tr><td rowspan="1" colspan="1">–</td><td rowspan="1" colspan="1">Hind wing vein 1M at least 1.4 times as long as 1r-m; body at least with some areas yellowish-orange or yellowish-red (<xref ref-type="fig" rid="F2">Figs 2d</xref>, <xref ref-type="fig" rid="F6">6e</xref>, <xref ref-type="fig" rid="F12">12e</xref>), if body dark then body length less than 7.9 mm; wings at most slightly infumate (<xref ref-type="fig" rid="F10">Fig. 10e</xref>)</td><td rowspan="1" colspan="1">6</td></tr><tr><td rowspan="1" colspan="1">6(5)</td><td rowspan="1" colspan="1">Head and mesosoma black (<xref ref-type="fig" rid="F2">Figs 2d</xref>, <xref ref-type="fig" rid="F12">12e</xref>); posterior surface of antennal sockets at least slightly rugulose</td><td rowspan="1" colspan="1">7</td></tr><tr><td rowspan="1" colspan="1">–</td><td rowspan="1" colspan="1">Head and mesosoma usually with some areas yellowish-orange or yellowish-red (<xref ref-type="fig" rid="F6">Figs 6cde</xref>, <xref ref-type="fig" rid="F10">10cde</xref>), if entirely black then the posterior surface of antennal sockets smooth (<xref ref-type="fig" rid="F10">Fig. 10b</xref>)</td><td rowspan="1" colspan="1">9</td></tr><tr><td rowspan="1" colspan="1">7(6)</td><td rowspan="1" colspan="1">Subalar lobe separated from mesopleuron by a wide groove (<xref ref-type="fig" rid="F6">Fig. 6c</xref>); body length 7.10–7.65 mm; 38–40 flagellomeres</td><td rowspan="1" colspan="1">8</td></tr><tr><td rowspan="1" colspan="1">–</td><td rowspan="1" colspan="1">Subalar lobe separated from mesopleuron by a narrow groove (<xref ref-type="fig" rid="F2">Fig. 2c</xref>); body length 5.20–5.50 mm; 31–33 flagellomeres</td><td rowspan="1" colspan="1"><italic><tp:taxon-name>Crassomicrodus azteca</tp:taxon-name></italic> sp. n.</td></tr><tr><td rowspan="1" colspan="1">8(7)</td><td rowspan="1" colspan="1">Hind legs black (<xref ref-type="fig" rid="F12">Fig. 12e</xref>); wings hyaline; posterior area of antennal sockets rugulose (<xref ref-type="fig" rid="F12">Fig. 12b</xref>)</td><td rowspan="1" colspan="1"><italic><tp:taxon-name>Crassomicrodus oaxaquensis</tp:taxon-name></italic> sp. n.</td></tr><tr><td rowspan="1" colspan="1">–</td><td rowspan="1" colspan="1">Hind femora yellowish-orange (<xref ref-type="fig" rid="F6">Fig. 6e</xref>); wings slightly infumate; posterior area of antennal sockets rugose (<xref ref-type="fig" rid="F6">Fig. 6b</xref>)</td><td rowspan="1" colspan="1"><italic><tp:taxon-name>Crassomicrodus jalisciensis</tp:taxon-name></italic> sp. n.</td></tr><tr><td rowspan="1" colspan="1">9(6)</td><td rowspan="1" colspan="1">Setae length on body surface slightly similar to setae length at base of mandible (6ac); posterior surface of antennal sockets rugose (<xref ref-type="fig" rid="F6">Fig. 6b</xref>); frons deeply excavated; pronotum punctulate (<xref ref-type="fig" rid="F6">Fig. 6c</xref>); propodeum reticulate rugulose</td><td rowspan="1" colspan="1"><italic><tp:taxon-name>Crassomicrodus jalisciensis</tp:taxon-name></italic> sp. n.</td></tr><tr><td rowspan="1" colspan="1">–</td><td rowspan="1" colspan="1">Setae length on body surface distinctly smaller than setae length at base of mandible (<xref ref-type="fig" rid="F10">Figs 10ac</xref>); posterior surface of antennal sockets smooth (<xref ref-type="fig" rid="F10">Fig. 10b</xref>); frons excavated; pronotum smooth (<xref ref-type="fig" rid="F10">Fig. 10c</xref>); propodeum rugose</td><td rowspan="1" colspan="1"><italic><tp:taxon-name>Crassomicrodus nigriceps</tp:taxon-name></italic> (Cresson)</td></tr><tr><td rowspan="1" colspan="1">10(1)</td><td rowspan="1" colspan="1">Area between antennal sockets with a median pyramidal-shaped elevation (<xref ref-type="fig" rid="F3">Figs 3a</xref>, <xref ref-type="fig" rid="F7">7a</xref>)</td><td rowspan="1" colspan="1">11</td></tr><tr><td rowspan="1" colspan="1">–</td><td rowspan="1" colspan="1">Area between antennal sockets at least weakly transverse or with a median elevation in trapezoidal shape (<xref ref-type="fig" rid="F1">Figs 1a</xref>, <xref ref-type="fig" rid="F8">8a</xref>, <xref ref-type="fig" rid="F9">9a</xref>, <xref ref-type="fig" rid="F11">11a</xref>, <xref ref-type="fig" rid="F13">13a</xref>)</td><td rowspan="1" colspan="1">14</td></tr><tr><td rowspan="1" colspan="1">11(10)</td><td rowspan="1" colspan="1">Frons at least slightly excavated (<xref ref-type="fig" rid="F3">Figs 3ab</xref>, <xref ref-type="fig" rid="F8">8ab</xref>); notauli impressed (<xref ref-type="fig" rid="F3">Figs 3d</xref>, <xref ref-type="fig" rid="F8">8d</xref>); forewing M+CU pigmented over most its length; 34–41 flagellomeres</td><td rowspan="1" colspan="1">12</td></tr><tr><td rowspan="1" colspan="1">–</td><td rowspan="1" colspan="1">Frons not excavated (<xref ref-type="fig" rid="F7">Figs 7ab</xref>); notauli not impressed (<xref ref-type="fig" rid="F7">Fig. 7d</xref>); forewing M+CU unpigmented over most its length; 25–28 flagellomeres<italic>		C. mariae</italic> sp. n.</td></tr><tr><td rowspan="1" colspan="1">12(11)</td><td rowspan="1" colspan="1">Length of ventrolateral margin of clypeus similar to diameter of tentorial pit (<xref ref-type="fig" rid="F8">Fig. 8a</xref>)</td><td rowspan="1" colspan="1">13</td></tr><tr><td rowspan="1" colspan="1">–</td><td rowspan="1" colspan="1">Length of ventrolateral margin of clypeus distinctly longer than diameter of tentorial pit (<xref ref-type="fig" rid="F3">Fig. 3a</xref>)</td><td rowspan="1" colspan="1"><italic><tp:taxon-name>Crassomicrodus clypealis</tp:taxon-name></italic> sp. n.</td></tr><tr><td rowspan="1" colspan="1">13(12)</td><td rowspan="1" colspan="1">Inner spur of hind tibia distinctly longer than half of basitarsus length (0.60–0.72); gena bulging (<xref ref-type="fig" rid="F8">Fig. 8a</xref>); lateral depression of scutellum smooth, only its ventral edge with small punctures</td><td rowspan="1" colspan="1"><italic><tp:taxon-name>Crassomicrodus melanopleurus</tp:taxon-name></italic> Ashmead</td></tr><tr><td rowspan="1" colspan="1">–</td><td rowspan="1" colspan="1">Inner spur of hind tibia less than half length of basitarsus (a few specimens with the spur at most reaching 0.54 times); gena distinctly bulging; lateral depression of scutellum rugose and fovelate</td><td rowspan="1" colspan="1"><italic><tp:taxon-name>Crassomicrodus fulvescens</tp:taxon-name></italic> (Cresson)</td></tr><tr><td rowspan="1" colspan="1">14(10)</td><td rowspan="1" colspan="1">Head and mesosoma black; anterolateral edges of scutellum lacking small acute projection</td><td rowspan="1" colspan="1">15</td></tr><tr><td rowspan="1" colspan="1">–</td><td rowspan="1" colspan="1">Head and mesosoma at least with some areas yellowish-orange or yellowish-red (<xref ref-type="fig" rid="F1">Figs 1acde</xref>); anterolateral edges of scutellum with small acute projection (<xref ref-type="fig" rid="F1">Fig. 1df</xref>)</td><td rowspan="1" colspan="1"><italic><tp:taxon-name>Crassomicrodus apicipennis</tp:taxon-name></italic> Muesebeck</td></tr><tr><td rowspan="1" colspan="1">15(14)</td><td rowspan="1" colspan="1">Notauli not impressed over most of mesoscutum (<xref ref-type="fig" rid="F9">Fig. 9c</xref>); metasoma black; setae at base of mandible similar in size to setae on rest of body surface (9ad); length of setae in scutellar disk 0.18 to 0.20 mm; ovipositor sheaths of female at least 1.83 mm in length</td><td rowspan="1" colspan="1"><italic><tp:taxon-name>Crassomicrodus muesebecki</tp:taxon-name></italic> Marsh</td></tr><tr><td rowspan="1" colspan="1">–</td><td rowspan="1" colspan="1">Notauli impressed over most of mesoscutum (<xref ref-type="fig" rid="F11">Fig. 11c</xref>, <xref ref-type="fig" rid="F13">13d</xref>); metasoma yellowish-orange (<xref ref-type="fig" rid="F11">Figs 11e</xref>, <xref ref-type="fig" rid="F13">13e</xref>); setae at base of mandible distinctly longer than setae on rest of body surface (11ad, 13ac); length of setae in scutellar disk less than 0.17 mm; ovipositor sheaths of female at most 0.22 mm in length</td><td rowspan="1" colspan="1">16</td></tr><tr><td rowspan="1" colspan="1">16(15)</td><td rowspan="1" colspan="1">Area between antennal sockets with a median elevation in trapezoidal shape (<xref ref-type="fig" rid="F13">Fig. 13a</xref>); gena distinctly bulging (<xref ref-type="fig" rid="F13">Fig. 13a</xref>); malar space 0.54–0.59 times longer than eye height; 31–34 flagellomeres; body length 6.70–7.08 mm</td><td rowspan="1" colspan="1"><italic><tp:taxon-name>Crassomicrodus olgae</tp:taxon-name></italic> sp. n.</td></tr><tr><td rowspan="1" colspan="1">–</td><td rowspan="1" colspan="1">Area between antennal sockets with a median transverse elevation (<xref ref-type="fig" rid="F11">Fig. 11a</xref>); gena bulging (<xref ref-type="fig" rid="F11">Fig. 11a</xref>); malar space 0.38–0.47 times longer than eye height; 28–31 flagellomeres; body length 3.95–5.35 mm</td><td rowspan="1" colspan="1"><italic><tp:taxon-name>Crassomicrodus nigrithorax</tp:taxon-name></italic> Muesebeck</td></tr></tbody></table></table-wrap></sec><sec sec-type="Species descriptions of Crassomicrodus"><title>Species descriptions of <tp:taxon-name>Crassomicrodus</tp:taxon-name></title></sec></tp:treatment-sec><tp:treatment-sec><!--Section generated to contain objects referenced in tp:taxon-treatment.--><fig id="F2" position="float" orientation="portrait"><caption><p><bold>Figure 2.</bold> <italic><tp:taxon-name>Crassomicrodus azteca</tp:taxon-name></italic> sp. n.Female <bold>a</bold> anterior view of head, arrow indicates a median pyramidal-shaped elevation <bold>b</bold> dorsal view of head and mesosoma, arrow indicates posterior surface of antennal sockets slightly rugulose <bold>c</bold> lateral view of mesosoma, arrow indicates subalar lobe separated from mesopleuron by narrow groove <bold>d</bold> female habitus, arrow indicates triangular-shaped second submarginal cell.</p></caption><graphic xmlns:xlink="http://www.w3.org/1999/xlink" xlink:href="ZooKeys-142-027-g002.jpg" position="float" orientation="portrait" xlink:type="simple"/></fig><fig id="F4" position="float" orientation="portrait"><label>Figure 4.</label><caption><p><italic><tp:taxon-name>Crassomicrodus costaricensis</tp:taxon-name></italic> sp. n. Female <bold>a</bold> anterior view of head, arrow indicates a median pyramidal-shaped elevation <bold>b</bold> dorsal view of head <bold>c</bold> lateral view of mesosoma, arrow indicates subalar lobe separated from mesopleuron by wide groove <bold>d</bold> dorsal view of mesosoma <bold>e</bold> female habitus.</p></caption><graphic xmlns:xlink="http://www.w3.org/1999/xlink" xlink:href="ZooKeys-142-027-g004.jpg" position="float" orientation="portrait" xlink:type="simple"/></fig><fig id="F5" position="float" orientation="portrait"><label>Figure 5.</label><caption><p><italic><tp:taxon-name>Crassomicrodus divisus</tp:taxon-name></italic>. Female <bold>a</bold> anterior view of head, arrow indicates a median pyramidal-shaped elevation <bold>b</bold> dorsal view of head <bold>c.</bold> dorsal view of mesosoma <bold>d</bold> lateral view of mesosoma, arrow indicates subalar lobe separated from mesopleuron by wide groove <bold>e.</bold> female habitus.</p></caption><graphic xmlns:xlink="http://www.w3.org/1999/xlink" xlink:href="ZooKeys-142-027-g005.jpg" position="float" orientation="portrait" xlink:type="simple"/></fig><fig id="F6" position="float" orientation="portrait"><label>Figure 6.</label><caption><p><italic><tp:taxon-name>Crassomicrodus jalisciensis</tp:taxon-name></italic>. Female <bold>a</bold> anterior view of head, arrow indicates a median pyramidal-shaped elevation <bold>b</bold> dorsal view of head, arrow indicates posterior surface of antennal sockets rugulose  <bold>c</bold> lateral view of mesosoma, arrows indicate pronotum and subalar lobe separated from mesopleuron by wide groove <bold>d</bold> dorsal view of mesosoma <bold>e</bold> female habitus.</p></caption><graphic xmlns:xlink="http://www.w3.org/1999/xlink" xlink:href="ZooKeys-142-027-g006.jpg" position="float" orientation="portrait" xlink:type="simple"/></fig><fig id="F10" position="float" orientation="portrait"><label>Figure 10.</label><caption><p><italic><tp:taxon-name>Crassomicrodus nigriceps</tp:taxon-name></italic>. Female <bold>a</bold> anterior view of head, arrows indicate a median pyramidal-shaped elevation with two weakly defined tubercles <bold>b</bold> dorsal view of head, arrow indicates posterior surface of antennal sockets smooth <bold>c</bold> lateral view of mesosoma, arrow indicates pronotum smooth <bold>d</bold> dorsal view of mesosoma <bold>e</bold> female habitus.</p></caption><graphic xmlns:xlink="http://www.w3.org/1999/xlink" xlink:href="ZooKeys-142-027-g010.jpg" position="float" orientation="portrait" xlink:type="simple"/></fig><fig id="F12" position="float" orientation="portrait"><label>Figure 12.</label><caption><p><italic><tp:taxon-name>Crassomicrodus oaxaquensis</tp:taxon-name></italic>sp. n. Female <bold>a</bold> anterior view of head, arrows indicate a median pyramidal-shaped elevation with two weakly defined tubercles <bold>b</bold> dorsal view of head, arrow indicates posterior surface of antennal sockets rugulose <bold>c</bold> lateral view of mesosoma, arrow indicates subalar lobe separated from mesopleuron by wide groove <bold>d</bold> dorsal view of mesosoma <bold>e</bold> female habitus.</p></caption><graphic xmlns:xlink="http://www.w3.org/1999/xlink" xlink:href="ZooKeys-142-027-g012.jpg" position="float" orientation="portrait" xlink:type="simple"/></fig><fig id="F14" position="float" orientation="portrait"><caption><p><bold>Figure 14.</bold> <italic><tp:taxon-name>Crassomicrodus pallens</tp:taxon-name></italic>. Female <bold>a</bold> anterior view of head, arrows indicate a median pyramidal-shaped elevation with two weakly defined tubercles <bold>b</bold> dorsal view of head <bold>c</bold> lateral view of mesosoma <bold>d</bold> dorsal view of mesosoma <bold>e</bold> female habitus.</p></caption><graphic xmlns:xlink="http://www.w3.org/1999/xlink" xlink:href="ZooKeys-142-027-g014.jpg" position="float" orientation="portrait" xlink:type="simple"/></fig><fig id="F1" position="float" orientation="portrait"><label>Figure 1.</label><caption><p><italic><tp:taxon-name>Crassomicrodus apicipennis</tp:taxon-name></italic>. Female <bold>a</bold> anterior view of head, arrow indicates a median transverse elevation with two weakly defined lateral tubercles, ventrolateral margin of clypeus, and tentorial pit  <bold>b</bold> dorsal view of head, arrow indicates groove between lateral ocelli with small foveolae <bold>c</bold> lateral view of mesosoma, arrows indicate pronotum and metapleuron <bold>d</bold> dorsal view of mesosoma, arrows indicate anterolateral edge of scutellum and propodeum <bold>e</bold> female habitus <bold>f</bold> dorsal view of scutellum, arrow indicates anterolateral edge of scutellum with a small acute projection.</p></caption><graphic xmlns:xlink="http://www.w3.org/1999/xlink" xlink:href="ZooKeys-142-027-g001.jpg" position="float" orientation="portrait" xlink:type="simple"/></fig><fig id="F8" position="float" orientation="portrait"><label>Figure 8.</label><caption><p><italic><tp:taxon-name>Crassomicrodus melanopleurus</tp:taxon-name></italic>. Female <bold>a</bold> anterior view of head, arrows indicate a median pyramidal-shaped elevation with two weakly defined tubercles ventrolateral margin of clypeus, and tentorial pit <bold>b</bold> dorsal view of head, arrow indicates frons excavated with a pair of microfoveolate grooves <bold>c</bold> lateral view of mesosoma <bold>d</bold> dorsal view of mesosoma, arrow indicates impressed notauli <bold>e</bold> female habitus, arrow indicates inner spur of hind tibia.</p></caption><graphic xmlns:xlink="http://www.w3.org/1999/xlink" xlink:href="ZooKeys-142-027-g008.jpg" position="float" orientation="portrait" xlink:type="simple"/></fig><fig id="F3" position="float" orientation="portrait"><label>Figure 3.</label><caption><p><italic><tp:taxon-name>Crassomicrodus clypealis</tp:taxon-name></italic> sp. n. Female <bold>a</bold> anterior view of head, arrows indicate a median pyramidal-shaped elevation with two weakly defined tubercles, ventrolateral margin of clypeus, and tentorial pit <bold>b</bold> dorsal view of head, arrow indicates frons deeply excavated with a pair of microfoveolate grooves  <bold>c</bold> female habitus <bold>d</bold> dorsal view of mesosoma, arrows indicate impressed notauli <bold>e</bold> lateral view of mesosoma, arrow indicates subalar lobe separated from mesopleuron by narrow groove.</p></caption><graphic xmlns:xlink="http://www.w3.org/1999/xlink" xlink:href="ZooKeys-142-027-g003.jpg" position="float" orientation="portrait" xlink:type="simple"/></fig><fig id="F7" position="float" orientation="portrait"><label>Figure 7.</label><caption><p><italic><tp:taxon-name>Crassomicrodus mariae</tp:taxon-name></italic>. Female <bold>a</bold> anterior view of head, arrow indicates a median pyramidal-shaped elevation <bold>b</bold> dorsal view of head, arrow indicates frons not excavated <bold>c</bold> lateral view of mesosoma, arrow indicates punctate pronotum <bold>d</bold> dorsal view of mesosoma, arrow indicates notauli not impressed  <bold>e</bold> female habitus.</p></caption><graphic xmlns:xlink="http://www.w3.org/1999/xlink" xlink:href="ZooKeys-142-027-g007.jpg" position="float" orientation="portrait" xlink:type="simple"/></fig><fig id="F9" position="float" orientation="portrait"><label>Figure 9.</label><caption><p><italic><tp:taxon-name>Crassomicrodus muesebecki</tp:taxon-name></italic>. Female <bold>a</bold> anterior view of head, arrows indicate a median transverse elevation with two weakly defined tubercles <bold>b</bold> dorsal view of head <bold>c</bold> dorsal view of mesosoma, arrow indicates notauli not impressed <bold>d</bold> lateral view of mesosoma <bold>e</bold> female habitus.</p></caption><graphic xmlns:xlink="http://www.w3.org/1999/xlink" xlink:href="ZooKeys-142-027-g009.jpg" position="float" orientation="portrait" xlink:type="simple"/></fig><fig id="F11" position="float" orientation="portrait"><label>Figure 11.</label><caption><p><italic><tp:taxon-name>Crassomicrodus nigrithorax</tp:taxon-name></italic>. Female <bold>a</bold> anterior view of head, arrows indicate a median transverse elevation with two weakly defined tubercles <bold>b</bold> dorsal view of head <bold>c</bold> dorsal view of mesosoma, arrow indicates notauli impressed <bold>d</bold> lateral view of mesosoma <bold>e</bold> female habitus.</p></caption><graphic xmlns:xlink="http://www.w3.org/1999/xlink" xlink:href="ZooKeys-142-027-g011.jpg" position="float" orientation="portrait" xlink:type="simple"/></fig><fig id="F13" position="float" orientation="portrait"><label>Figure 13. </label><caption><p><italic><tp:taxon-name>Crassomicrodus olgae</tp:taxon-name></italic>sp. n. Female <bold>a</bold> anterior view of head, arrows indicate a median elevation in trapezoidal shape with two weakly defined tubercles <bold>b</bold> dorsal view of head <bold>c</bold> lateral view of mesosoma <bold>d</bold> dorsal view of mesosoma, arrow indicates notauli impressed <bold>e</bold> female habitus.</p></caption><graphic xmlns:xlink="http://www.w3.org/1999/xlink" xlink:href="ZooKeys-142-027-g013.jpg" position="float" orientation="portrait" xlink:type="simple"/></fig></tp:treatment-sec><ref-list><ref id="B2"><mixed-citation xmlns:xlink="http://www.w3.org/1999/xlink" xlink:type="simple"><person-group><name name-style="western"><surname>Ashmead</surname><given-names>WH</given-names></name></person-group> (<year>1900</year>)<article-title> Classification of the ichneumon-flies or the superfamily Ichneumonoidea.</article-title><source>Proceedings of the United States National Museum </source><volume>23</volume>: <fpage>110</fpage>-<lpage>152</lpage>. <ext-link ext-link-type="uri" xlink:href="http://dx.doi.org/10.5479/si.00963801.23-1206.1" xlink:type="simple">doi: 10.5479/si.00963801.23-1206.1</ext-link></mixed-citation></ref><ref id="B5"><mixed-citation xmlns:xlink="http://www.w3.org/1999/xlink" xlink:type="simple"><person-group><name name-style="western"><surname>Cresson</surname><given-names>ET</given-names></name></person-group> (<year>1865</year>)<article-title> Catalogue of Hymenoptera in the collection of the Entomological Society of Philadelphia, from Colorado territory.</article-title><source>Proceedings of the Entomological Society of Philadelphia </source><volume>4</volume>: <fpage>297</fpage>-<lpage>299</lpage>.</mixed-citation></ref><ref id="B7"><mixed-citation xmlns:xlink="http://www.w3.org/1999/xlink" xlink:type="simple"><person-group><name name-style="western"><surname>Cresson</surname><given-names>ET</given-names></name></person-group> (<year>1873</year>)<article-title> Descriptions of North American Hymenoptera, No.5.</article-title><source>The Canadian Entomologist </source><volume>4</volume>: <fpage>52</fpage>-<lpage>53</lpage>.</mixed-citation></ref><ref id="B3"><mixed-citation xmlns:xlink="http://www.w3.org/1999/xlink" xlink:type="simple"><person-group><name name-style="western"><surname>Bradley</surname><given-names>JC</given-names></name></person-group> (<year>1916</year>)<article-title> Taxonomic notes on Agathinae (Hymenoptera-Braconidae).</article-title><source>Psyche </source><volume>23</volume>: <fpage>139</fpage>-<lpage>140</lpage>.</mixed-citation></ref></ref-list></tp:taxon-treatment>
