# Supplementary material for: Revision of the new world genus Crassomicrodus Ashmead (Hymenoptera, Braconidae, Agathidinae), with an identification key to species
Source: Zookeys. 2011 Oct 31;(142):27–75. doi: 10.3897/zookeys.142.1709 (PMC3208529; doi:10.3897/zookeys.142.1709)
Supplement: XML Treatment for Crassomicrodus apicipennis [file zookeys.142.1709-treatment2.xml]

<!DOCTYPE tp:taxon-treatment
  PUBLIC "-//TaxonX//DTD Taxonomic Treatment Publishing DTD v0 20100105//EN" "tax-treatment-NSO.dtd">
<tp:taxon-treatment xmlns:tp="http://www.plazi.org/taxpub"><tp:treatment-meta><mixed-citation publication-type="journal"><person-group><name><surname>Figueroa</surname><given-names>José Isaac</given-names></name><name><surname>Sharkey</surname><given-names>Michael Joseph</given-names></name><name><surname>Nápoles</surname><given-names>Jesus Romero</given-names></name><name><surname>García</surname><given-names>José Antonio Sánchez</given-names></name><name><surname>Martínez</surname><given-names>Ana Mabel</given-names></name><name><surname>López-Martínez</surname><given-names>Victor</given-names></name><name><surname>Pineda</surname><given-names>Samuel</given-names></name></person-group><article-title>Revision of the new world genus 
                    <italic>Crassomicrodus</italic> Ashmead (Hymenoptera, Braconidae, Agathidinae), with an identification key to species
                </article-title><source>Zookeys</source><day>31</day><month>10</month><year>2011</year><volume>2011</volume><issue>142</issue><fpage>27</fpage><lpage>75</lpage><pub-id pub-id-type="doi">10.3897/zookeys.142.1709</pub-id></mixed-citation></tp:treatment-meta><tp:nomenclature><tp:taxon-name>
                        <tp:taxon-name-part taxon-name-part-type="genus">Crassomicrodus</tp:taxon-name-part>
                        <tp:taxon-name-part taxon-name-part-type="species">apicipennis</tp:taxon-name-part>
                    <object-id xmlns:xlink="http://www.w3.org/1999/xlink" xlink:type="simple">http://species-id.net/wiki/Crassomicrodus_apicipennis</object-id>
                    </tp:taxon-name><tp:taxon-authority>Muesebeck, 1927</tp:taxon-authority><xref ref-type="fig" rid="F1">Fig. 1a–f</xref><tp:nomenclature-citation-list><tp:nomenclature-citation><tp:taxon-name>Crassomicrodus apicipennis</tp:taxon-name><comment><xref ref-type="bibr" rid="B12">Muesebeck 1927</xref>: 18–19</comment></tp:nomenclature-citation></tp:nomenclature-citation-list></tp:nomenclature><tp:treatment-sec sec-type="Holotype female"><title>Holotype female.</title><p> Mount Hood, Oregon [USA]. Cat. No. 28695 (USNM).</p></tp:treatment-sec><tp:treatment-sec sec-type="Description female"><title>Description female.</title><p>Body. Length. 4.90–5.97 mm. Color (<xref ref-type="fig" rid="F1">Fig. 1e</xref>). Integument black except yellowish-orange as follows, basal area of mandible, pronotum, mesonotum, subalar lobe, tegula, metasoma, femora, basal area of hind tibia, anterior and middle tibia and tarsomeres; mandible apex, basal area of hind tibia; tarsomeres blackish; wing veins dark brown; forewing infumate with a hyaline spot on the first submarginal cell that is similar in size to the parastigma. Specimens range from black to yellowish<!--PageBreak--><!--PageBreak-->-orange on the head, propleuron, metanotum, propodeum, mesopleuron, metapleuron and hind coxa. Head (<xref ref-type="fig" rid="F1">Fig. 1ab</xref>). Transverse in frontal view; face dorsomedially with weak longitudinal ridge in most specimens; eye height/width = 1.31–1.35; eye height 0.65–0.68× inter-ocular distance; area between antennal sockets with a median transverse elevation and two weakly defined tubercles; frons deeply excavated and rugulose with small foveolae; posterior surface of antennal sockets smooth; groove between lateral ocelli with small foveolae; median ocellus separated from lateral ocellus by groove with small foveolae; gena bulging; malar space 0.48–0.55× as long as eye height; clypeus (anterior view) 2.29–2.33× wider than high; length of ventrolateral margin of clypeus similar to diameter of tentorial pit; antenna with 29–32 flagellomeres; setae at base of mandible distinctly longer than setae on rest of body surface. Mesosoma (<xref ref-type="fig" rid="F1">Fig. 1c–f</xref>). Pronotum smooth; lateral pronotal margins with weakly crenulate groove; notauli impressed; anterolateral edges of scutellum with a small acute projection; scutellar disc convex with sparse setae from 0.16 to 0.17 mm in length; scutellar disc sloped posteriorly and rounded; lateral scutellar depression rugose and foveolate; carinae of central metanotal area forming a triangular cell; propodeum reticulate rugose, more pronounced on lateral margins; subalar lobe separated from mesopleuron by narrow rugulose groove, width distinctly of shorter than subalar lobe; metapleuron rugose with reticulate-foveolae. Legs. Inner spur of middle tibia 0.76–0.83× length of basitarsus; inner spur of hind tibia 0.59–0.69× length of basitarsus; metabasitarsus 1.18–1.25× length of tarsomeres III, IV, and V combined; hind tibia 2.00–2.21× longer than basitarsus; hind femur length 3.38–4.12× its maximum width. Wings. Forewing length/width = 2.46–2.51; stigma 2.69–3.50× longer than maximum width; forewing vein R1 0.60–0.66× as long as vein RS; vein RS sinuate; vein r arising slightly before middle of stigma; second submarginal cell triangular, with petiole 0.07–0.13 mm long; vein M+CU distinctly pigmented throughout; hind wing length/width = 3.37–3.52; hind wing vein 1M 1.65–1.80× longer than 1r-m; hind wing with 4–5 hamuli. Metasoma. Apical width of petiole (tergum 1) 2.90–3.21× wider than basal width; minimum width of petiole 0.58–0.60× apical width; length of ovipositor sheath 0.17–0.30 mm.</p></tp:treatment-sec><tp:treatment-sec sec-type="Male"><title>Male.</title><p>Similar to female.</p></tp:treatment-sec><tp:treatment-sec sec-type="Host"><title>Host.</title><p>Unknown.</p><fig id="F1" position="float" orientation="portrait"><label>Figure 1.</label><caption><p><italic><tp:taxon-name>Crassomicrodus apicipennis</tp:taxon-name></italic>. Female <bold>a</bold> anterior view of head, arrow indicates a median transverse elevation with two weakly defined lateral tubercles, ventrolateral margin of clypeus, and tentorial pit  <bold>b</bold> dorsal view of head, arrow indicates groove between lateral ocelli with small foveolae <bold>c</bold> lateral view of mesosoma, arrows indicate pronotum and metapleuron <bold>d</bold> dorsal view of mesosoma, arrows indicate anterolateral edge of scutellum and propodeum <bold>e</bold> female habitus <bold>f</bold> dorsal view of scutellum, arrow indicates anterolateral edge of scutellum with a small acute projection.</p></caption><graphic xmlns:xlink="http://www.w3.org/1999/xlink" xlink:href="ZooKeys-142-027-g001.jpg" position="float" orientation="portrait" xlink:type="simple"/></fig></tp:treatment-sec><tp:treatment-sec sec-type="Distribution"><title>Distribution.</title><p>Canada, Mexico, and USA.</p></tp:treatment-sec><tp:treatment-sec sec-type="Diagnosis"><title>Diagnosis.</title><p> Distinguished from other <italic><tp:taxon-name>Crassomicrodus</tp:taxon-name></italic> species by the following combination of characters: area between antennal sockets with a median transverse elevation, anterolateral edges of scutellum with a small acute projection, groove between lateral ocelli with small foveolae, and head and mesosoma black with some areas yellowish-orange.</p></tp:treatment-sec><tp:treatment-sec sec-type="Remark"><title>Remark.</title><p> This species is near to <italic><tp:taxon-name>Crassomicrodus nigrithorax</tp:taxon-name></italic>, but differs in that <italic><tp:taxon-name>Crassomicrodus nigrithorax</tp:taxon-name></italic> has the mesosoma black; anterolateral edges of scutellum lacking small acute projection; eye height 0.69–0.70× inter-ocular distance; malar space 0.38–0.47× longer than eye height; inner spur of middle tibia 0.89–0.95× length of basitarsus; and scutellar disc convex with sparse setae from 0.14 to 0.15 mm in length.</p></tp:treatment-sec><tp:treatment-sec sec-type="Material examined"><title>Material examined.</title><p> Holotype ♀: USA, Oregon: Mt. Hood. Collection Ashmead (USNM). Allotype ♂: same data as type (USNM). Homotype ♀: USA, Iowa: Iowa Co., <!--PageBreak-->10/VIII/1934, Jaques H.E. (CNC). <italic><tp:taxon-name>Other specimens examined</tp:taxon-name></italic>.- <bold>CANADA, Alberta:</bold> Alta. 1 ♀; Scandia Alta., 1 ♀ 26/VII/1956, Peck O. (CNC). <bold>British Columbia:</bold> Hedley, Nickel Plate City, 1♀ 17/VIII/1953, 1524 m, Martin J.E.H.; Kamloops 1 ♂ 9/VII/1939, Spencer G.J.; Richter Pass, Osoyoos 1 ♀ 28/VI/1959, Kelton L.A. (CNC). <bold>Manitoba:</bold> Aweme, N Criddle, 1 ♀ 9/VII/1924 (CNC). <bold>MEXICO, Durango:</bold> 5 mi. W Durango 1 ♂ 24/VI/1964, Howden H.F. (HIC). <bold>Sonora:</bold> Nogales 1 ♂ 4/IX/1965, Michelbacher A.E. (EMEC); <bold>Tamaulipas:</bold> Santa Teresa 1 ♂ 15/V/1952, Cazier M., W. Gertsch &amp; R. Schrammel (AMNH). <bold>USA:</bold> Iowa Co., 1 ♀ 19/VI/1935, Huizinga H. (USNM). <bold>Arizona:</bold> Springerville, 1 ♂ 26/VII/1956, Butler-Gerhardt (USNM); 9 km SE Camp Verde, Clear Creek, Yavapai Co., 1 ♂ 11/IX/1986, Parker F. &amp; T. Griswold (CNC). <bold>Colorado:</bold> 1 ♂; Boulder Canyon, 1 ♀ 8/VIII/1960, 2377 m, Dreisbach R.K. (USNM); 3 mi. NW Wiggins, Morgan Co., 1 ♂ 8/VIII/1974, Favreau M. &amp; T.M.; Pagosa Springs, 1 ♀, 1 ♂ 22–24/VI/1919, 2195 m, 37.16 N 107.0 W (AMNH); Craig, 1 ♂ 25/VI/1949, Bryant L. (CAS); Fort Morgan, 1 ♂ 5/VIII/1960, Dreisbach R.K. ; Limon, 1 ♂ 16/VIII/1949, Dreisbach R.R. &amp; R.K. Shwab (MSUC); Limon, 1 ♂ 16/VIII/1949, Dreisbach R.R. &amp; R.K. Shwab (AEIC); Nunn, 1 ♀ 7/VI/1976, Lavigne R. (ESUW); Prowers Co., 1 ♀ 5/VI/1962, Marston N. (KSUC); Running Creek Field Sta. Elbert Co. T9S, R65W, Sec 35 NE nativo, 2 ♀ 2118 m, Brown F.M. (UCMC). <bold>Kansas:</bold> Manhattan, 1 ♀, 1 ♂ 16/VII/1950, Evans H.E.; Manhattan, 1 ♂ 24/V/1935, Wilbur D.A. (KSUC); Sitka, Clark Co., 1 ♀ 12/VI/1960, Eickwort G.C. (MSUC). <bold>Minnesota:</bold> Albert Lea, Freeborn Co., 1 ♀, 1 ♂ 11/VI/1961, Levi H. (MCZ); Browns Valley, 1 ♂ 4/VIII/1935, Denning D.G.; Lincoln Co., 1 ♂ 4/VI/1938, Mickel C.E.; Ortonville: 1 ♂ 5/VIII/1935, Deggy R.H.; 6 ♂ 5/VIII/1935, Denning D.G.; Polk Co., 1 ♀ 16/VIII/1936, Daggy R.H.; Yellow, Medicine Co., 1 ♂ 13/VIII/1936, Mickel C.E. (UMSP). <bold>Missouri:</bold> Diehlstadt, 1 ♂ 5/VIII/1938, Wingo C. (UMRM); Columbia, 1 ♂ 7/VIII/1958, Blickenstaff C.C. (USNM). <bold>Nebraska:</bold> Valentine Refuge, 1 ♂ 7/VI/1972, Townes H. &amp; M. Townes (AEIC); 1.5 mi. N Mullen (Middle Loup River), Hooker Co., 1 ♀ 2–4/VII/1983, Grissell &amp; Menke (HIC); Thomas Co., 1 ♂ 21/VIII/1951, Dreisbach R.R. (MSUC); Halsey: 1 ♂ 12/VIII/1925, Dawson R.W.; 1 ♂ 15/VIII/1925, Dawson R.W.; McCool, 1 ♀ 22/VIII/1940, Milliron H.E. (UMSP); Morril Co., 1 ♂ 22/VIII/1951, Dreisbach R.R. (USNM). <bold>Oklahoma:</bold> Lake Carl Etling, Black Mesa State Park, 25 mi. by road NW Boise City, Cimarron Co., 1 ♂ 14/VIII/1967, Leech H. (CAS); Pond Creek, Grant Co., 2 ♀ 11/VI/1960, Eickwort G.C. (MSUC). <bold>Texas:</bold> Spring, 1 ♂ 21/VI/1947, Rockefeller D. (AMNH); 30 mi. N Uvalde, Uvalde Co., 1 ♀ 21/VI/1983, Pulawski W.J. (CAS); East Hwy. side of Road way park, 7 mi. S Beeville, 1 ♀ 2/VI/1964, Hull F.M. &amp; M.C. (CNC); Sam Houston, Bexar Co., 1 ♀ 31/III/1953, Adelson B.J. (EMEC); 3 mi. W Estelline, Hall Co., 1 ♀ 3/VI/1979, Michener C.D. (HIC);Alice: 1 ♂ 17/VII/1954, Dreisbach R.R. (MSUC); 1 ♂ 17/VII/1954, Dreisbach R.R. (USNM); Bangs, 1 ♀ 6/VIII/1938 (USNM); Bentsen Rio Grande Valley State Park. Hidalgo Co.: 1 ♀ 11/VIII/1983, Bars M. Kaul (CNC); 1 ♂ 10/VI/1982, 1 ♂ 10/VIII/1983, 1 ♂ 11/VI/1982, 1 ♂ 15/VIII/1983, 1 ♂ 16/VIII/1983, 1 ♂ 25/V/1977, 1 ♂; 27/VI/1983, 1 ♂ 28/VI/1983, 3 ♀ 4/VI/1982, 1 ♂ 9/VI/1982, Porter C. (FSCA); Bentsen Rio Grande Valley State Park. Nr. Mission, Hidalgo Co.: 1 ♀,<!--PageBreak--> 1 ♂ 13/VI/1983, 1 ♀, 1 ♂ 20/VI/1983, 1 ♂ 22/III/1984, 1 ♂ 26/VII/1984, 1 ♀ 30/VIII/1983, 4 ♀, 2 ♂; 4/VIII/1983, Porter C. (FSCA); Dumas, Moore Co., 3 ♂ y 1 ♂ 14/VI/1960, Fischer R.L. (MSUC); Brownsville, 1 ♂ 6/VII/1895; Kerrville, 1 ♀ 12/IV/1907, Pratt F.C.; College State, 2 ♂ 29/III/1954, Lewis W.J. (USNM). <bold>Utah:</bold> Goblin Vly, sand dunes, Emery Co., 1 ♀ 20/VI/1980, Parker F.D.; Wild Horse cr. W Goblin Vly., Emery Co., 1 ♀ 26/VII/1983, 1463 m, Parker F. &amp; T. Griswold (CNC). Bonanza, Uintah Co., 1 ♀ 27/VI/1978, Bohart G. (UCMC). <bold>Wyoming:</bold> Glendo, 1 ♂ 24/VI/1960, Lavigne R.J. (USNM).</p></tp:treatment-sec><ref-list><ref id="B12"><mixed-citation xmlns:xlink="http://www.w3.org/1999/xlink" xlink:type="simple"><person-group><name name-style="western"><surname>Muesebeck</surname><given-names>CFW</given-names></name></person-group> (<year>1927</year>)<article-title> A revision of the parasitic wasps of the subfamily Braconinae occurring in America North of Mexico.</article-title><source>Proceedings of the United States National Museum </source><volume>69</volume> (<issue>16</issue>): <fpage>1</fpage>-<lpage>73</lpage>. <ext-link ext-link-type="uri" xlink:href="http://dx.doi.org/10.5479/si.00963801.69-2642.1" xlink:type="simple">doi: 10.5479/si.00963801.69-2642.1</ext-link></mixed-citation></ref></ref-list></tp:taxon-treatment>
