# Supplementary material for: Revision of the new world genus Crassomicrodus Ashmead (Hymenoptera, Braconidae, Agathidinae), with an identification key to species
Source: Zookeys. 2011 Oct 31;(142):27–75. doi: 10.3897/zookeys.142.1709 (PMC3208529; doi:10.3897/zookeys.142.1709)
Supplement: XML Treatment for Crassomicrodus azteca [file zookeys.142.1709-treatment3.xml]

<!DOCTYPE tp:taxon-treatment
  PUBLIC "-//TaxonX//DTD Taxonomic Treatment Publishing DTD v0 20100105//EN" "tax-treatment-NSO.dtd">
<tp:taxon-treatment xmlns:tp="http://www.plazi.org/taxpub"><tp:treatment-meta><mixed-citation publication-type="journal"><person-group><name><surname>Figueroa</surname><given-names>José Isaac</given-names></name><name><surname>Sharkey</surname><given-names>Michael Joseph</given-names></name><name><surname>Nápoles</surname><given-names>Jesus Romero</given-names></name><name><surname>García</surname><given-names>José Antonio Sánchez</given-names></name><name><surname>Martínez</surname><given-names>Ana Mabel</given-names></name><name><surname>López-Martínez</surname><given-names>Victor</given-names></name><name><surname>Pineda</surname><given-names>Samuel</given-names></name></person-group><article-title>Revision of the new world genus 
                    <italic>Crassomicrodus</italic> Ashmead (Hymenoptera, Braconidae, Agathidinae), with an identification key to species
                </article-title><source>Zookeys</source><day>31</day><month>10</month><year>2011</year><volume>2011</volume><issue>142</issue><fpage>27</fpage><lpage>75</lpage><pub-id pub-id-type="doi">10.3897/zookeys.142.1709</pub-id></mixed-citation></tp:treatment-meta><tp:nomenclature><tp:taxon-name>
                        <tp:taxon-name-part taxon-name-part-type="genus">Crassomicrodus</tp:taxon-name-part>
                        <tp:taxon-name-part taxon-name-part-type="species">azteca</tp:taxon-name-part>
                    <object-id xmlns:xlink="http://www.w3.org/1999/xlink" xlink:type="simple">urn:lsid:zoobank.org:act:D1F7CD97-570A-42DB-B164-312E6869C770</object-id>
                    <object-id xmlns:xlink="http://www.w3.org/1999/xlink" xlink:type="simple">http://species-id.net/wiki/Crassomicrodus_azteca</object-id>
                    </tp:taxon-name><tp:taxon-authority>Figueroa, Romero &amp; Sharkey</tp:taxon-authority><tp:taxon-status xmlns:xlink="http://www.w3.org/1999/xlink" xlink:type="simple">sp. n.</tp:taxon-status><xref ref-type="fig" rid="F2">Fig. 2a–d</xref></tp:nomenclature><tp:treatment-sec sec-type="Description female"><title>Description female.</title><p>Body. Length. 5.20–5.50 mm. Color (<xref ref-type="fig" rid="F2">Fig. 2d</xref>). Integument black except yellowish-orange as follows, medial area of mandible, tegula, femora, anterior and middle tibiae and tarsomeres, and metasoma; eyes silver; ocelli translucent honey yellow; wing veins dark brown; forewing slightly infumate with a hyaline spot on the first submarginal cell that is similar in size to the parastigma. In some specimens the first metasomal tergite blackish. Head (<xref ref-type="fig" rid="F2">Fig. 2ab</xref>). Triangular in frontal view; face with weak longitudinal ridge dorsomedially; eye height/width = 1.43–1.45; eye height 0.59–0.63× inter-ocular distance; area between antennal sockets with a median pyramidal-shaped elevation; frons excavated with a pair of microfoveolate grooves that diverge towards the ocellar area; posterior surface of antennal sockets slightly rugulose; groove between lateral ocelli smooth; median ocellus separated from lateral ocellus by smooth groove; gena not bulging; malar space 0.60–0.63× as long as eye height; clypeus 2.27–2.35× wider than high; length of ventrolateral margin of clypeus similar to diameter of tentorial pit; antenna with 31–33 flagellomeres; setae at base of mandible slightly longer than setae on rest of body surface. Mesosoma (<xref ref-type="fig" rid="F2">Fig. 2bcd</xref>). Pronotum punctulate with setae; lateral pronotal margins with a shallow, crenulate groove; notauli impressed; anterolateral edges of scutellum lacking small acute projection; scutellar disc convex with sparse setae from 0.13 to 0.14 mm in length; scutellar disc sloped posteriorly and rounded; lateral scutellar depression smooth, sometimes with microfoveolate grooves in its ventral and dorsal margins; carinae of central metanotal area almost circular shaped, sometimes triangular; propodeum reticulate rugose with abundant setae in its lateral areas; subalar lobe separated from mesopleuron by narrow rugulose groove, width distinctly of smaller size than the subalar lobe; metapleuron reticulate rugulose in its ventral half and smooth in its dorsal half. Legs. Inner spur of middle tibia 0.65–0.70× length of basitarsus; inner spur of hind tibia 0.58–0.64× length of basitarsus; metabasitarsus 1.05–1.16× length of tarsomeres III, IV, and V combined; hind tibia 2.41–2.67× longer than basitarsus; hind femur length 3.50–4.00× its maximum width. Wings. Forewing length/width = 2.50–2.55; stigma 3.00–3.23× longer than maximum width; forewing vein R1 0.61–0.68× as <!--PageBreak-->long as vein RS; vein RS slightly straight; vein r arising before middle of stigma; second submarginal cell triangular, with petiole 0.07–0.12 mm long; vein M+CU weakly pigmented in 0.75 of its basal length; hind wing length/width = 3.37–3.38; hind wing vein 1M 1.44–1.70× longer than 1r-m; hind wing with 4–5 hamuli. Metasoma. Apical width of petiole (tergum 1) 3.46–3.71× wider than basal width; minimum width of petiole 0.53–0.59× apical width; length of ovipositor sheath 0.13–0.28 mm.</p></tp:treatment-sec><tp:treatment-sec sec-type="Male"><title>Male.</title><p>Similar to female, but the posterior surface of antennal sockets smooth.<!--PageBreak--></p></tp:treatment-sec><tp:treatment-sec sec-type="Host"><title>Host.</title><p><italic><tp:taxon-name>Copitarsia</tp:taxon-name></italic> sp. (<tp:taxon-name>Lepidoptera</tp:taxon-name>: <tp:taxon-name>Noctuidae</tp:taxon-name>) in <italic><tp:taxon-name>Brassica oleraceae</tp:taxon-name></italic> L. (cauliflower).</p><fig id="F2" position="float" orientation="portrait"><caption><p><bold>Figure 2.</bold> <italic><tp:taxon-name>Crassomicrodus azteca</tp:taxon-name></italic> sp. n.Female <bold>a</bold> anterior view of head, arrow indicates a median pyramidal-shaped elevation <bold>b</bold> dorsal view of head and mesosoma, arrow indicates posterior surface of antennal sockets slightly rugulose <bold>c</bold> lateral view of mesosoma, arrow indicates subalar lobe separated from mesopleuron by narrow groove <bold>d</bold> female habitus, arrow indicates triangular-shaped second submarginal cell.</p></caption><graphic xmlns:xlink="http://www.w3.org/1999/xlink" xlink:href="ZooKeys-142-027-g002.jpg" position="float" orientation="portrait" xlink:type="simple"/></fig></tp:treatment-sec><tp:treatment-sec sec-type="Distribution"><title>Distribution.</title><p>Mexico.</p></tp:treatment-sec><tp:treatment-sec sec-type="Diagnosis"><title>Diagnosis.</title><p> Distinguished from other <italic><tp:taxon-name>Crassomicrodus</tp:taxon-name></italic> species by the following combination of characters: area between antennal sockets with a median pyramidal-shaped elevation, malar space 0.60–0.63× as long as eye height, setae at base of mandible slightly longer than setae on rest of body surface, body length 5.20–5.50 mm, head and mesosoma black, and forewing slightly infumate.</p></tp:treatment-sec><tp:treatment-sec sec-type="Remarks"><title>Remarks.</title><p>This species is similar to <italic><tp:taxon-name>Crassomicrodus nigrithorax</tp:taxon-name></italic>, but differs in that <italic><tp:taxon-name>Crassomicrodus nigrithorax</tp:taxon-name></italic> has gena bulging; area between antennal sockets with a median transverse elevation; groove between lateral ocelli with small foveolae; and malar space 0.38–0.47× longer than eye height.</p></tp:treatment-sec><tp:treatment-sec sec-type="Etymology"><title>Etymology.</title><p>The specific epithet is a noun in apposition to <italic><tp:taxon-name>Crassomicrodus</tp:taxon-name></italic>, which is reference to some of the indigenous people of Mexico.</p></tp:treatment-sec><tp:treatment-sec sec-type="Material examined"><title>Material examined.</title><p> Holotype ♀: MEXICO, México: Chapingo, 31/VII/1967, J.L. Carrillo Sánchez. <italic><tp:taxon-name>Copitarsia</tp:taxon-name></italic> sp. Allotype ♂: same data as holotype. Holotype and Allotype deposited in Instituto de Investigaciones Agropecuarias y Forestales, Universidad Michoacana de San Nicolás de Hidalgo, Tarímbaro, Michoacán, México (IIAF-UMSNH). Paratypes: <bold>MEXICO, Guanajuato:</bold> 10 mi. NW Leon, 1 ♂ 19/VIII/1954, 2042 m, Chillcott J.G. (CNC); Guanajuato, 1 ♀ 15/VIII/1953, Vaurie C. &amp; P. Vaurie (AMNH). <bold>Hidalgo:</bold> Pachuca, Junction Rt. 85, 2 ♀ 24/IV/1965, 2438–2591 m, Weems H.V. Jr. (FSCA). <bold>Jalisco:</bold> Lagos de Moreno, 1 ♀ 12/VIII/1954, 1920 m, Dreisbach R.R. (USNM); Rancho La Quinta Teocaltiche, 1 ♂ 25/VIII/1979, 1707 m, Villegas B. (UCDC). <bold>México state:</bold> Chapingo: 1 ♂ 1950, F. Pacheco M. (USNM); 2 ♀ 1/VIII/1967, 7/VIII/1967, J.L. Carrillo Sánchez. <italic><tp:taxon-name>Copitarsia</tp:taxon-name></italic> sp., (IIAF); Chimalhuacán, 1 ♂ 28/VIII/1967, J.L. Carrillo Sánchez, <italic><tp:taxon-name>Copitarsia</tp:taxon-name></italic> sp. (IIAF); Pirámides de Teotihuacan, 3 ♀ 7/VII/1951, Hurd P.D. (USNM); Texcoco, 1 ♂ 12/VIII/1954, 2134 m, Chillcott J.G. (CNC). <bold>Nuevo Leon:</bold> 32 km W Linares, San Pedro Iturbide, 1 ♂, 2 ♀ 5/X/1962, Townes H. &amp; M. Townes (AEIC). <bold>Puebla:</bold> 14 km NE Cañada Morelos, 1 ♂ 10/VII/1974, Chemsak J., E.G. Linsley &amp; J. Linsley (EMEC). <bold>Zacatecas:</bold> 15 km E Sombrerete, 1 ♂ 30/VII/1951, Hurd P.D. (USNM); 5 km NE Huejucar, 1 ♀ 13/IX/1984, Pulawski W.J., 22.21 N 103.13 W (CAS); 5 mi. N Zacatecas, 1 ♀ 19/IX/1970, Bohart G.E. &amp; R.M. Bohart (CNC); 9 mi. SE Fresnillo, 1 ♂ 7–14/VIII/1954, Linsley E.G., J.W. MacSwain &amp; R.F. Smith (EMEC); Fresnillo, 1 ♂ 15/VIII/1947, 2134 m, Rockefeller D. (AMNH).</p></tp:treatment-sec></tp:taxon-treatment>
