# Supplementary material for: Revision of the new world genus Crassomicrodus Ashmead (Hymenoptera, Braconidae, Agathidinae), with an identification key to species
Source: Zookeys. 2011 Oct 31;(142):27–75. doi: 10.3897/zookeys.142.1709 (PMC3208529; doi:10.3897/zookeys.142.1709)
Supplement: XML Treatment for Crassomicrodus clypealis [file zookeys.142.1709-treatment4.xml]

<!DOCTYPE tp:taxon-treatment
  PUBLIC "-//TaxonX//DTD Taxonomic Treatment Publishing DTD v0 20100105//EN" "tax-treatment-NSO.dtd">
<tp:taxon-treatment xmlns:tp="http://www.plazi.org/taxpub"><tp:treatment-meta><mixed-citation publication-type="journal"><person-group><name><surname>Figueroa</surname><given-names>José Isaac</given-names></name><name><surname>Sharkey</surname><given-names>Michael Joseph</given-names></name><name><surname>Nápoles</surname><given-names>Jesus Romero</given-names></name><name><surname>García</surname><given-names>José Antonio Sánchez</given-names></name><name><surname>Martínez</surname><given-names>Ana Mabel</given-names></name><name><surname>López-Martínez</surname><given-names>Victor</given-names></name><name><surname>Pineda</surname><given-names>Samuel</given-names></name></person-group><article-title>Revision of the new world genus 
                    <italic>Crassomicrodus</italic> Ashmead (Hymenoptera, Braconidae, Agathidinae), with an identification key to species
                </article-title><source>Zookeys</source><day>31</day><month>10</month><year>2011</year><volume>2011</volume><issue>142</issue><fpage>27</fpage><lpage>75</lpage><pub-id pub-id-type="doi">10.3897/zookeys.142.1709</pub-id></mixed-citation></tp:treatment-meta><tp:nomenclature><tp:taxon-name>
                        <tp:taxon-name-part taxon-name-part-type="genus">Crassomicrodus</tp:taxon-name-part>
                        <tp:taxon-name-part taxon-name-part-type="species">clypealis</tp:taxon-name-part>
                    <object-id xmlns:xlink="http://www.w3.org/1999/xlink" xlink:type="simple">urn:lsid:zoobank.org:act:1D3A68FB-656B-44F1-BC9E-B7E343BF4A90</object-id>
                    <object-id xmlns:xlink="http://www.w3.org/1999/xlink" xlink:type="simple">http://species-id.net/wiki/Crassomicrodus_clypealis</object-id>
                    </tp:taxon-name><tp:taxon-authority>Figueroa, Sharkey &amp; Romero</tp:taxon-authority><tp:taxon-status xmlns:xlink="http://www.w3.org/1999/xlink" xlink:type="simple">sp. n.</tp:taxon-status><xref ref-type="fig" rid="F3">Fig. 3a–e</xref></tp:nomenclature><tp:treatment-sec sec-type="Description female"><title>Description female.</title><p>Body. Length. 7.38–7.50 mm. Color (<xref ref-type="fig" rid="F3">Fig. 3c</xref>). Integument yellowish-orange except black as follows, mandible apex, head, antenna, propleuron, mesopleuron, metapleuron, metanotum, propodeum, coxa and trochanters; ocelli translucent honey yellow; apical area of hind tibia, middle and hind tarsomeres black<!--PageBreak-->ish; wing veins dark brown; forewing strongly infumate with a hyaline spot on the first submarginal cell that is similar in size to the parastigma. Head (<xref ref-type="fig" rid="F3">Fig. 3ab</xref>). Transverse in frontal view; face with weak longitudinal ridge dorsomedially; eye height/width = 1.38–1.43; eye height 0.68–0.70× inter-ocular distance; area between antennal sockets with a median pyramidal-shaped elevation and two weakly defined tubercles; frons deeply excavated with a pair of microfoveolate grooves that diverge towards the ocellar area; posterior surface of antennal sockets smooth; groove between lateral ocelli smooth; median ocellus separated from lateral ocellus by smooth groove; gena slightly bulging; malar space 0.46–0.48× as long as eye height; clypeus 2.40–2.42× wider than high; length of ventrolateral margin of clypeus distinctly longer than diameter of te<!--PageBreak-->ntorial pit; antenna with 38–39 flagellomeres; setae at base of mandible distinctly longer than setae on rest of body surface. Mesosoma (<xref ref-type="fig" rid="F3">Fig. 3cde</xref>). Pronotum smooth; lateral pronotal margins with weakly crenulate groove; notauli impressed; anterolateral edges of scutellum lacking small acute projection; scutellar disc convex with sparse setae from 0.07 to 0.08 mm in length; scutellar disc sloped posteriorly and rounded; lateral scutellar depression with punctures and foveolae; carinae of central metanotal area in triangular shaped; propodeum reticulate rugose; subalar lobe separated from mesopleuron by narrow rugulose groove, width distinctly shorter than the subalar lobe; metapleuron reticulate rugulose or reticulate punctures. Legs. Inner spur of middle tibia 0.69–0.72× length of basitarsus; inner spur of hind tibia 0.55–0.58× length of basitarsus; metabasitarsus 1.15–1.23× length of tarsomeres III, IV, and V combined; hind tibia 2.25–2.30× longer than basitarsus; hind femur length 3.56–3.78× its maximum width. Wings. Forewing length/width = 2.42–2.50; stigma 2.88–3.00× longer than maximum width; forewing vein R1 0.58–0.62× as long as vein RS; vein RS sinuate; vein r arising slightly before middle of stigma; second submarginal cell triangular, with petiole 0.06–0.09 mm long; vein M+CU distinctly pigmented throughout; hind wing length/width = 2.91–3.15; hind wing vein 1M 1.35–1.43× longer than 1r-m; hind wing with 6–7 hamuli. Metasoma. Apical width of petiole (tergum 1) 2.82–3.14× wider than basal width; minimum width of petiole 0.56–0.64× apical width; length of ovipositor sheath 0.35–0.37 mm.</p></tp:treatment-sec><tp:treatment-sec sec-type="Male"><title>Male.</title><p>Similar to female, except antenna with 36 to 41 flagellomeres and pronotum may be slightly melanic.</p></tp:treatment-sec><tp:treatment-sec sec-type="Host"><title>Host.</title><p>Unkown.</p><fig id="F3" position="float" orientation="portrait"><label>Figure 3.</label><caption><p><italic><tp:taxon-name>Crassomicrodus clypealis</tp:taxon-name></italic> sp. n. Female <bold>a</bold> anterior view of head, arrows indicate a median pyramidal-shaped elevation with two weakly defined tubercles, ventrolateral margin of clypeus, and tentorial pit <bold>b</bold> dorsal view of head, arrow indicates frons deeply excavated with a pair of microfoveolate grooves  <bold>c</bold> female habitus <bold>d</bold> dorsal view of mesosoma, arrows indicate impressed notauli <bold>e</bold> lateral view of mesosoma, arrow indicates subalar lobe separated from mesopleuron by narrow groove.</p></caption><graphic xmlns:xlink="http://www.w3.org/1999/xlink" xlink:href="ZooKeys-142-027-g003.jpg" position="float" orientation="portrait" xlink:type="simple"/></fig></tp:treatment-sec><tp:treatment-sec sec-type="Distribution"><title>Distribution.</title><p>USA.</p></tp:treatment-sec><tp:treatment-sec sec-type="Diagnosis"><title>Diagnosis.</title><p>Distinguished from other <italic><tp:taxon-name>Crassomicrodus</tp:taxon-name></italic> species by the following combination of characters: area between antennal sockets with a median pyramidal-shaped elevation, length of ventrolateral margin of clypeus distinctly longer than diameter of tentorial pit, and gena slightly bulging.</p></tp:treatment-sec><tp:treatment-sec sec-type="Remarks"><title>Remarks.</title><p>This species is near to male of <italic><tp:taxon-name>Crassomicrodus fulvescens</tp:taxon-name></italic>, but differs in that <italic><tp:taxon-name>Crassomicrodus fulvescens</tp:taxon-name></italic> has the length of ventrolateral margin of clypeus similar to the diameter of the tentorial pit; gena distinctly bulging; and forewing infumate with a large hyaline spot in first submarginal cell.</p></tp:treatment-sec><tp:treatment-sec sec-type="Etymology"><title>Etymology.</title><p>Named “clypealis” to emphasize that the ventral margin of the clypeus is longer than the diameter of each tentorial pit.</p></tp:treatment-sec><tp:treatment-sec sec-type="Material examined"><title>Material examined.</title><p> Holotype ♀: USA, Colorado: nr. Roggen, 4/IX/1972, Lanham U.N. &amp; C.C. Lanham. Allotype ♂: Roggen, 29/VIII/1930, Rodeck H.G.. Holotype and Allotype deposited in UCMC. Paratypes: 1 ♂; <bold>USA, Colorado:</bold> 3 mi. NW Roggen, Weld Co., 4/IX/1974, Lanham U.N. (CNC); 1 ♀ same data as holotype; 1 ♂ same data as allotype (UCMC); Sandhills N of Roggen Weld Co.: 1 ♂ 12/IX/1934, Rodeck H.G. (HIC); 1 ♂ 12/IX/1934, Rodeck H.G. (USNM); 2 ♂ 12/IX/1934, Rodeck H.G.; 1 ♂ 16/VIII/1990, Bowers M.D. (UCMC). <bold>Kansas:</bold> Ness Co., 1 ♂ 7/IX/1965, Blocker H.D. (KSUC). <bold>Nebraska:</bold> Halsey: 1 ♀, 1 ♂ 11/VIII/1925, 1 ♂ 12/VIII/1925, 1 ♂ 15/VIII/1925, Dawson R.W. (UMSP).</p></tp:treatment-sec></tp:taxon-treatment>
