# Supplementary material for: Revision of the new world genus Crassomicrodus Ashmead (Hymenoptera, Braconidae, Agathidinae), with an identification key to species
Source: Zookeys. 2011 Oct 31;(142):27–75. doi: 10.3897/zookeys.142.1709 (PMC3208529; doi:10.3897/zookeys.142.1709)
Supplement: XML Treatment for Crassomicrodus costaricensis [file zookeys.142.1709-treatment5.xml]

<!DOCTYPE tp:taxon-treatment
  PUBLIC "-//TaxonX//DTD Taxonomic Treatment Publishing DTD v0 20100105//EN" "tax-treatment-NSO.dtd">
<tp:taxon-treatment xmlns:tp="http://www.plazi.org/taxpub"><tp:treatment-meta><mixed-citation publication-type="journal"><person-group><name><surname>Figueroa</surname><given-names>José Isaac</given-names></name><name><surname>Sharkey</surname><given-names>Michael Joseph</given-names></name><name><surname>Nápoles</surname><given-names>Jesus Romero</given-names></name><name><surname>García</surname><given-names>José Antonio Sánchez</given-names></name><name><surname>Martínez</surname><given-names>Ana Mabel</given-names></name><name><surname>López-Martínez</surname><given-names>Victor</given-names></name><name><surname>Pineda</surname><given-names>Samuel</given-names></name></person-group><article-title>Revision of the new world genus 
                    <italic>Crassomicrodus</italic> Ashmead (Hymenoptera, Braconidae, Agathidinae), with an identification key to species
                </article-title><source>Zookeys</source><day>31</day><month>10</month><year>2011</year><volume>2011</volume><issue>142</issue><fpage>27</fpage><lpage>75</lpage><pub-id pub-id-type="doi">10.3897/zookeys.142.1709</pub-id></mixed-citation></tp:treatment-meta><tp:nomenclature><tp:taxon-name>
                        <tp:taxon-name-part taxon-name-part-type="genus">Crassomicrodus</tp:taxon-name-part>
                        <tp:taxon-name-part taxon-name-part-type="species">costaricensis</tp:taxon-name-part>
                    <object-id xmlns:xlink="http://www.w3.org/1999/xlink" xlink:type="simple">urn:lsid:zoobank.org:act:B9743BFC-4824-494E-BD02-B19BCBF66134</object-id>
                    <object-id xmlns:xlink="http://www.w3.org/1999/xlink" xlink:type="simple">http://species-id.net/wiki/Crassomicrodus_costaricensis</object-id>
                    </tp:taxon-name><tp:taxon-authority>Figueroa, Sharkey and Romero</tp:taxon-authority><tp:taxon-status xmlns:xlink="http://www.w3.org/1999/xlink" xlink:type="simple">sp. n.</tp:taxon-status><xref ref-type="fig" rid="F4">Fig. 4a–e</xref></tp:nomenclature><tp:treatment-sec sec-type="Description female"><title>Description female.</title><p>Body. Length. 8.10–8.70 mm. Color (<xref ref-type="fig" rid="F4">Fig. 4e</xref>). Integument black except eye silver, ocelli translucent yellow (<xref ref-type="fig" rid="F1">Fig. 1d</xref>); medial area of mandible yellow-reddish; metasoma dark brown; forewing strongly infumate with a hyaline spot on the first submarginal cell that is similar in size to the parastigma. Head (<xref ref-type="fig" rid="F4">Fig. 4ab</xref>). Triangular in frontal view; face with longitudinal ridge dorsomedially; eye height/width = 1.41–1.42; eye height (lateral view) 0.75–0.77× inter-ocular distance (anterior view); area between antennal sockets with a median pyramidal-shaped elevation; frons excavated with a little longitudinal groove; posterior surface of antennal sockets smooth; groove between lateral ocelli smooth; median ocellus separated from lateral ocellus by smooth groove; gena not bulging; malar space 0.47–0.51× as long as eye height; clypeus 2.13–2.32× wider than high; length of ventrolateral margin of clypeus similar to diameter of tentorial pit; antenna with 41 flagellomeres; setae at base of mandible distinctly longer than setae on rest of body surface. Mesosoma (<xref ref-type="fig" rid="F4">Fig. 4cde</xref>). Pronotum punctulate with setae; lateral pronotal margins with a shallow, crenulate groove; notauli impressed; anterolateral edges of scutellum lacking small acute projection; scutellar disc convex with sparse setae from 0.12 to 0.14 mm in length; scutellar disc sloped posteriorly and rounded; lateral scutellar depression smooth with punctures or rugosities in its ventral border; carinae of central metanotal area almost circular shaped; propodeum reticulate rugulose, more pronounced on lateral margins; subalar lobe separated from mesopleuron by wide rugulose groove, width almost of similar size to subalar lobe; metapleuron smooth, only reticulate rugulose one-fourth of ventral area. Legs. Inner spur of middle tibia 0.76–0.89× length of basitarsus; inner spur of hind tibia 0.62–0.72× length of basitarsus; metabasitarsus 1.02–1.18× length of tarsomeres III, IV, and V combined; hind tibia 2.04–2.38× longer than basitarsus; hind femur length 4.07–4.17× its maximum width. Wings. Forewing length/width = 2.58; stigma 4.54–5.00× longer than maximum width; forewing vein R1 0.60–0.64× as long as vein RS; vein RS sinuate; vein r arising before middle of stigma; second submarginal cell triangular, with petiole 0.13–0.20 mm long; vein M+CU distinctly pigmented throughout; hind wing length/width = 3.48–3.65; hind wing vein 1M 1.01–1.08× longer than 1r-m; hind wing with 6–7 hamuli. Metasoma. Apical width of petiole (tergum 1) 2.86–2.91× wider than basal width; minimum width of petiole 0.49–0.59× apical width; length of ovipositor sheath 0.28–0.41 mm.</p></tp:treatment-sec><tp:treatment-sec sec-type="Male"><title>Male.</title><p>Unknown.</p></tp:treatment-sec><tp:treatment-sec sec-type="Host"><title>Host.</title><p>Unknown.</p><fig id="F4" position="float" orientation="portrait"><label>Figure 4.</label><caption><p><italic><tp:taxon-name>Crassomicrodus costaricensis</tp:taxon-name></italic> sp. n. Female <bold>a</bold> anterior view of head, arrow indicates a median pyramidal-shaped elevation <bold>b</bold> dorsal view of head <bold>c</bold> lateral view of mesosoma, arrow indicates subalar lobe separated from mesopleuron by wide groove <bold>d</bold> dorsal view of mesosoma <bold>e</bold> female habitus.</p></caption><graphic xmlns:xlink="http://www.w3.org/1999/xlink" xlink:href="ZooKeys-142-027-g004.jpg" position="float" orientation="portrait" xlink:type="simple"/></fig></tp:treatment-sec><tp:treatment-sec sec-type="Distribution"><title>Distribution.</title><p>Costa Rica and El Salvador.</p></tp:treatment-sec><tp:treatment-sec sec-type="Diagnosis"><title>Diagnosis.</title><p>Distinguished from other <italic><tp:taxon-name>Crassomicrodus</tp:taxon-name></italic> species by the following combination of characters: area between antennal sockets with a median pyramidal-shaped elevation, eye height 0.75–0.77× inter-ocular distance, antenna with 41 flagellomeres,<!--PageBreak--> body length 8.10 to 8.70 mm, hind wing vein 1M 1.01–1.08× longer than 1r-m, head and mesosoma black, metasoma dark brown, and wings strongly infumate.</p></tp:treatment-sec><tp:treatment-sec sec-type="Remark"><title>Remark.</title><p> Specimens from Costa Rica are homogeneous in their measurements, but the specimen from El Salvador differs significantly. Nonetheless it is considered conspecific here due to similarity in other characters. More specimens and molecular data should easily test this hypothesis in the future.</p></tp:treatment-sec><tp:treatment-sec sec-type="Etymology"><title>Etymology.</title><p> The specific name is a noun in apposition to <italic><tp:taxon-name>Crassomicrodus</tp:taxon-name></italic> and is chosen because of the locality where the holotype was collected, Costa Rica.</p></tp:treatment-sec><tp:treatment-sec sec-type="Material examined"><title>Material examined.</title><p> <bold> Holotype</bold> ♀<bold>:</bold> COSTA RICA, Guanacaste: Barra Honda NP, VI/1988, 200 m., Gauld &amp; Mitchel, deposited in MUCR. Paratypes: 1 ♀ same data as holotype (MUCR); <bold>Guanacaste:</bold> Scrub forest (7yr), Open site, 1 ♀ 22/VI/1985, Gauld &amp; Janzen, 300 m. (HIC). <bold>EL SALVADOR, [La Unión]:</bold> Vol. Conchagua, 1 ♀; 27–29/V/1958, Cartwright O.L. (MUCR).</p></tp:treatment-sec><tp:treatment-sec><!--Section generated to contain objects referenced in tp:taxon-treatment.--><fig id="F1" position="float" orientation="portrait"><label>Figure 1.</label><caption><p><italic><tp:taxon-name>Crassomicrodus apicipennis</tp:taxon-name></italic>. Female <bold>a</bold> anterior view of head, arrow indicates a median transverse elevation with two weakly defined lateral tubercles, ventrolateral margin of clypeus, and tentorial pit  <bold>b</bold> dorsal view of head, arrow indicates groove between lateral ocelli with small foveolae <bold>c</bold> lateral view of mesosoma, arrows indicate pronotum and metapleuron <bold>d</bold> dorsal view of mesosoma, arrows indicate anterolateral edge of scutellum and propodeum <bold>e</bold> female habitus <bold>f</bold> dorsal view of scutellum, arrow indicates anterolateral edge of scutellum with a small acute projection.</p></caption><graphic xmlns:xlink="http://www.w3.org/1999/xlink" xlink:href="ZooKeys-142-027-g001.jpg" position="float" orientation="portrait" xlink:type="simple"/></fig></tp:treatment-sec></tp:taxon-treatment>
