# Supplementary material for: Revision of the new world genus Crassomicrodus Ashmead (Hymenoptera, Braconidae, Agathidinae), with an identification key to species
Source: Zookeys. 2011 Oct 31;(142):27–75. doi: 10.3897/zookeys.142.1709 (PMC3208529; doi:10.3897/zookeys.142.1709)
Supplement: XML Treatment for Crassomicrodus divisus [file zookeys.142.1709-treatment6.xml]

<!DOCTYPE tp:taxon-treatment
  PUBLIC "-//TaxonX//DTD Taxonomic Treatment Publishing DTD v0 20100105//EN" "tax-treatment-NSO.dtd">
<tp:taxon-treatment xmlns:tp="http://www.plazi.org/taxpub"><tp:treatment-meta><mixed-citation publication-type="journal"><person-group><name><surname>Figueroa</surname><given-names>José Isaac</given-names></name><name><surname>Sharkey</surname><given-names>Michael Joseph</given-names></name><name><surname>Nápoles</surname><given-names>Jesus Romero</given-names></name><name><surname>García</surname><given-names>José Antonio Sánchez</given-names></name><name><surname>Martínez</surname><given-names>Ana Mabel</given-names></name><name><surname>López-Martínez</surname><given-names>Victor</given-names></name><name><surname>Pineda</surname><given-names>Samuel</given-names></name></person-group><article-title>Revision of the new world genus 
                    <italic>Crassomicrodus</italic> Ashmead (Hymenoptera, Braconidae, Agathidinae), with an identification key to species
                </article-title><source>Zookeys</source><day>31</day><month>10</month><year>2011</year><volume>2011</volume><issue>142</issue><fpage>27</fpage><lpage>75</lpage><pub-id pub-id-type="doi">10.3897/zookeys.142.1709</pub-id></mixed-citation></tp:treatment-meta><tp:nomenclature><tp:taxon-name>
                        <tp:taxon-name-part taxon-name-part-type="genus">Crassomicrodus</tp:taxon-name-part>
                        <tp:taxon-name-part taxon-name-part-type="species">divisus</tp:taxon-name-part>
                    <object-id xmlns:xlink="http://www.w3.org/1999/xlink" xlink:type="simple">http://species-id.net/wiki/Crassomicrodus_divisus</object-id>
                    </tp:taxon-name><tp:taxon-authority>(Cresson, 1873)</tp:taxon-authority><xref ref-type="fig" rid="F5">Fig. 5a–e</xref><tp:nomenclature-citation-list><tp:nomenclature-citation><tp:taxon-name>Crassomicrodus divisus</tp:taxon-name><comment> (Cresson): <xref ref-type="bibr" rid="B3">Bradley 1916</xref>: 139–140; <xref ref-type="bibr" rid="B12">Muesebeck 1927</xref>: 21.</comment></tp:nomenclature-citation><tp:nomenclature-citation><tp:taxon-name>Microdus divisus</tp:taxon-name><comment><xref ref-type="bibr" rid="B7">Cresson 1873</xref>: 52 [Examined].</comment></tp:nomenclature-citation><tp:nomenclature-citation><tp:taxon-name>Orgilus rileyi</tp:taxon-name><comment> Ashmead 1888: 640 [Examined].</comment></tp:nomenclature-citation><tp:nomenclature-citation><tp:taxon-name>Epimicrodus divisus</tp:taxon-name><comment><xref ref-type="bibr" rid="B2">Ashmead 1900</xref>: 129.</comment></tp:nomenclature-citation></tp:nomenclature-citation-list></tp:nomenclature><tp:treatment-sec sec-type="Holotype female"><title>Holotype female.</title><p> Illinois [USA]. No. 1726.1 (ANSP).</p></tp:treatment-sec><tp:treatment-sec sec-type="Description female"><title>Description female.</title><p> Body. Length. 6.95–8.60 mm. Color (<xref ref-type="fig" rid="F5">Fig. 5e</xref>). Integument black except reddish yellow as follows, pronotum, mesonotum, subalar lobe, tegulae, hind femora, and metasoma; mandible and wing veins dark brown; eye silver or blackish; ocelli translucent yellow; forewing infumate with a hyaline spot on the first submarginal cell that is similar in size to the parastigma. Rarely, central area of mesopleuron or hind coxa or propodeum and metapleuron reddish yellow. Head (<xref ref-type="fig" rid="F5">Fig. 5ab</xref>). Triangular in frontal view; face with longitudinal ridge dorsomedially; eye height/width = 1.38–1.40; eye height 0.57–0.58× inter-ocular distance; area between antennal sockets with a median pyramidal-shaped elevation, sometimes with two weakly defined tubercles; frons excavated with a pair of microfoveolate grooves that diverge towards the ocellar area; posterior surface of antennal sockets smooth; groove between lateral ocelli smooth; median ocellus separated from lateral ocellus by smooth groove; gena not bulging; malar space 0.78–0.83× as long as eye height; clypeus 1.85–1.95× wider than high; length of ventrolateral margin of clypeus similar to diameter of tentorial pit; antenna with 32–35 flagellomeres; setae at base of mandible distinctly longer than setae on rest of body surface. Mesosoma (<xref ref-type="fig" rid="F5">Fig. 5cde</xref>). Pronotum reticulate rugulose, sometimes strigose; lateral pronotal margins with a shallow, crenulate groove; notauli impressed; anterolateral edges of scutellum lacking small acute projection; scutellar disc slightly convex with sparse setae from 0.10 to 0.11 mm in length; scutellar disc sloped posteriorly and flattened; lateral scutellar depression reticulate rugulose and foveolae; carinae of central metanotal area forming a triangular cell; propodeum reticulate rugose; subalar lobe separated from mesopleuron by wide rugose groove with reticulate foveolae, width almost of similar size to subalar lobe; metapleuron reticulate-rugose. Legs. Inner spur of middle tibia 0.67–0.71× length of basitarsus; inner spur of hind tibia 0.59–0.68× length of basitarsus; metabasitarsus 1.21–1.29× length of tarsomeres III, IV, and V combined; hind tibia 2.17–2.27× longer than basitarsus; hind femur length 3.91–4.22× its maximum width. Wings. Forewing length/width = 2.56–2.60; stigma 3.27–3.70× longer than maximum width; forewing vein R1 0.59–0.64× as long as vein RS; vein RS not sinuate; vein r arising before middle of stigma; second submarginal cell quadrangular, with petiole 0.12–0.21 mm long; vein M+CU distinctly pigmented throughout; hind wing length/width = 3.25–3.51; hind wing vein 1M 1.52–1.60× longer than 1r-m; hind wing with 6–7 hamuli. Metasoma. Apical width of petiole (tergum 1) 3.10–3.13× wider than basal width; minimum width of petiole 0.61–0.63× apical width; length of ovipositor sheath 0.33–0.41 mm.<!--PageBreak--></p></tp:treatment-sec><tp:treatment-sec sec-type="Male"><title>Male.</title><p>Unknown.</p></tp:treatment-sec><tp:treatment-sec sec-type="Host"><title>Host.</title><p>Unknown.</p><fig id="F5" position="float" orientation="portrait"><label>Figure 5.</label><caption><p><italic><tp:taxon-name>Crassomicrodus divisus</tp:taxon-name></italic>. Female <bold>a</bold> anterior view of head, arrow indicates a median pyramidal-shaped elevation <bold>b</bold> dorsal view of head <bold>c.</bold> dorsal view of mesosoma <bold>d</bold> lateral view of mesosoma, arrow indicates subalar lobe separated from mesopleuron by wide groove <bold>e.</bold> female habitus.</p></caption><graphic xmlns:xlink="http://www.w3.org/1999/xlink" xlink:href="ZooKeys-142-027-g005.jpg" position="float" orientation="portrait" xlink:type="simple"/></fig></tp:treatment-sec><tp:treatment-sec sec-type="Distribution"><title>Distribution.</title><p>Canada, Mexico, and USA.</p></tp:treatment-sec><tp:treatment-sec sec-type="Diagnosis"><title>Diagnosis.</title><p>Distinguished from other <italic><tp:taxon-name>Crassomicrodus</tp:taxon-name></italic> species by the following combination of characters: area between antennal sockets with a median pyramidal-shaped elevation, malar space 0.78–0.83× as long as eye height, scutellar disc sloped posteriorly and flattened, head black and mesosoma mostly black with some areas reddish yellow.</p></tp:treatment-sec><tp:treatment-sec sec-type="Remarks"><title>Remarks.</title><p>Males of <italic><tp:taxon-name>Crassomicrodus divisus</tp:taxon-name></italic> were not found in this revision, although <xref ref-type="bibr" rid="B12">Muesebeck (1927)</xref> recorded them. We carefully examined long series from diverse localities to find them but without success. Therefore we speculate that males of this species are absent or very rare.</p></tp:treatment-sec><tp:treatment-sec sec-type="Material examined"><title>Material examined.</title><p> Type: <italic><tp:taxon-name>Microdus divisus</tp:taxon-name></italic> 1 ♀, Ill. (ANSP), <italic><tp:taxon-name>Orgilus riley</tp:taxon-name></italic> 1 ♀ (USNM). Homotype: 1 ♀, <bold>Texas:</bold> Davis Ranch, NW Blanco Co., 22/IV/1959, Mason W.R.M. (CNC).<italic><tp:taxon-name>Other specimens examined</tp:taxon-name></italic>.-1 ♀ (AMNH). 9 ♀ (INHS). 1 ♀(MSUC). 1 ♀ (USNM). 1 ♀; 19/VI/1898 (AEIC). 1 ♀; VII/1917 (USNM). 1 ♀; <bold>CANADA, Ontario:</bold> Constance Bay, Carleton Co., 24–31/VI/1977, Sanborne M. (CNC). 1 ♀;Ottawa, 3/X/1912, Beaulne J.I. (CNC). 1 ♀; Cana (USNM). 1 ♀; <bold>MEXICO, Durango:</bold> 10 miles N Durango, 12/VII/1954, McSwain (EMEC). 1 ♀; <bold>Guanajuato:</bold> San Miguel Allende, 12/VIII/1953, Vaurie C. &amp; P. Vaurie (AMNH). 1 ♀; <bold>Jalisco:</bold> 4 miles W Mazamitla, 16/X/1950, 2073 m., Smith Ray F. (AMNH). 1 ♀;Guadalajara, 17/IX/1957, Dreisbach R. &amp; K. Dreisbach (MSUC). 1 ♀;Guadalajara, 17–20/VII/1965, Evans H.E. (MCZ). 1 ♀; <bold>Nuevo León:</bold> 4 miles W El Cercado, 6/VI/1951, Hurd P.D. (EMEC). 1 ♀;9 miles W Iturbide, 3/VII/1974, Clark, Murray, Ashe, Schaffner (TAMU). 1 ♀; <bold>Puebla:</bold> Puebla, 3/VII/1952, Gilbert E.E. &amp; C.D. MacNeil (EMEC). 1 ♀; <bold>Zacatecas:</bold> Trancosa, 3/VII/1961, Dreisbach R. &amp; K. Dreisbach (MSUC). 4 ♀; <bold>USA,</bold> Colo. (USNM). 1 ♀;Detroit, 7/VI (USNM). 1 ♀; <bold>Arizona:</bold> Canelo, 10/VII/1957, Butler G.D. (HIC). 1 ♀; <bold>Illinois:</bold> Algonquin, 30/VIII/94–99 (INHS). 1 ♀;Algonquin, Nason (INHS). 1 ♀;Grand Tower, 28/VII/1905 (INHS). 1 ♀;Illinois, VIII/1899 (MCZ). 1 ♀;Meredosia, 20/VIII/1917 (INHS). 1 ♀; <bold>Iowa:</bold> Ames, 25/V/1925 (UCDC). 1 ♀;Sioux City, Ainslie C.N. (USNM). 1 ♀; <bold>Kansas:</bold> Baldwin, V/190?, Bridwell J.C. (USNM). 1 ♀;Baldwin, VIII, Bridwell J.C. (UCDC). 1 ♀;Douglas Co. (MCZ). 1 ♀;Manhattan, 10/VI/1950, Evans H.E. (KSUC). 1 ♀;Manhattan, 10/VII/1949, Kring James B. (KSUC). 1 ♀;Onaga, 9/VII/1922, Crevecoeur (KSUC). 1 ♀;Riley Co., 16/VI, Smith R.C. (KSUC). 1 ♀;Riley Co., 9/VII, Popenoe (KSUC). 1 ♀;Riley Co., V, Marlatt (KSUC). 1 ♀; <bold>Kentucky:</bold> Lexington (USNM). 1 ♀; <bold>Michigan:</bold> White Pigeon, St. Joseph Co., 14/VI/1959, Fischer R.L. (MSUC). 1 ♀; <bold>Minnesota:</bold> Lake Pepin E Frontenac, 24/V/1941, Sun V.P. (UMSP). 1 ♀;Ortonville, 5/VIII/1935, Denning D.G. (UMSP). 1 ♀;Olmsted Co.,VIII/1896, Linslie C.N.(USNM).1 ♀; <bold>Missouri:</bold> Columbia, Boone Co., 16/VIII/1968, Parker F.D., malaise trap (HIC). 1 ♀;Clayton, 3/VI/1939, Pickel B.H. (AEIC). 1 ♀; Columbia, 1/VIII/1968, Parker F.D. malaise trap (UCDC). 1 ♀;Columbia, 10/VIII/1967, Parker F.D. malaise trap (USNM). 1 ♀;Columbia, 14/IX/1939, Crajo W.S. (UMRM). 1 ♀;Columbia, 17/VIII/1966, Huber S.F. (USNM). 1 ♀;Columbia, 2/VIII/1968, Parker F.D. malaise trap (UCDC). 1 ♀;Columbia, 23/VIII/1967, Parker F.D. malaise trap (USNM). 2 ♀;Columbia, 26/VIII/1967, Parker F.D. malaise trap (USNM). 1 ♀;Columbia, 10/VII/1967, Parker F.D., malaise trap (USNM). 1 ♀;Columbia, 22/VII/1967, Parker F.D., malaise trap (USNM). 1 ♀;Columbia, 20/IX/1967, Parker F.D., malaise trap (USNM). 1 ♀;Columbia, 6/IX/1967, Parker F.D. malaise trap (USNM). 1 ♀;Columbia, 7/IX/1966, Huber S.F. (USNM). 1 ♀;Columbia, 16/VIII/1966, Huber S.F. (USNM). 2 ♀;Columbia, Boone Co., 22/VIII/1968, Parker F.D. malaise trap (USNM). 2 ♀;Jefferson City, 6/VII/1941, Adams C.F. (USNM). 1 ♀;Sapp, 10/VII/1954 (UMRM). 1 ♀; <bold>Nebraska:</bold> Maxwell, 25/VII/1967 (IRCW). 1 ♀; <bold>New Jersey:</bold> Camden, 1892? (MSUC). 1 ♀;Trenton, Abbatt (MCZ). 1 ♀; <bold>New York:</bold> Boston, 1/VIII/1909, M.C.V. (UCDC). 1 ♀;Lancaster, 10/VIII/1891, E.P.V.<!--PageBreak--> (CAS). 1 ♀; <bold>Ohio:</bold> Champaign Co., 23/VII/1941, Guillaspy J.F. (OSU). 1 ♀;Champaign Co., 23/VII/1941, Guillaspy J.F. (OSU). 1 ♀;Dayton O., VIII/1927, Basker C.A. (OSU). 1 ♀;W Jefferson, Franklin Co. (USNM). 1 ♀; <bold>South</bold> <bold>Dakota:</bold> Vermillion, 30/VI/1960, Walgenbach D.D. (IRCW). 1 ♀;Davis Ranch, NW Blanco Co., 22/IV/1959, Mason W.R.M. (CNC). 1 ♀;Edna, 19/VII/1908, Mitchell J.D. (USNM). 1 ♀; <bold>Texas:</bold> Sonora, Sutton Co., 19/V/1973, Menke &amp; Miller (USNM). 1 ♀; <bold>Virginia?:</bold> Va. (USNM). 1 ♀; <bold>Wisconsin:</bold> Columbia Co., 23/VII/1961, Carney Don (IRCW). 1 ♀; Dane Co., VIII/1899 (AEIC). 1 ♀; Dane Co., 10/VIII/1899 (AEIC). 1 ♀; St. Croix Co., 2/VIII/1916, McNeel W. (AEIC).</p></tp:treatment-sec><ref-list><ref id="B3"><mixed-citation xmlns:xlink="http://www.w3.org/1999/xlink" xlink:type="simple"><person-group><name name-style="western"><surname>Bradley</surname><given-names>JC</given-names></name></person-group> (<year>1916</year>)<article-title> Taxonomic notes on Agathinae (Hymenoptera-Braconidae).</article-title><source>Psyche </source><volume>23</volume>: <fpage>139</fpage>-<lpage>140</lpage>.</mixed-citation></ref><ref id="B12"><mixed-citation xmlns:xlink="http://www.w3.org/1999/xlink" xlink:type="simple"><person-group><name name-style="western"><surname>Muesebeck</surname><given-names>CFW</given-names></name></person-group> (<year>1927</year>)<article-title> A revision of the parasitic wasps of the subfamily Braconinae occurring in America North of Mexico.</article-title><source>Proceedings of the United States National Museum </source><volume>69</volume> (<issue>16</issue>): <fpage>1</fpage>-<lpage>73</lpage>. <ext-link ext-link-type="uri" xlink:href="http://dx.doi.org/10.5479/si.00963801.69-2642.1" xlink:type="simple">doi: 10.5479/si.00963801.69-2642.1</ext-link></mixed-citation></ref><ref id="B7"><mixed-citation xmlns:xlink="http://www.w3.org/1999/xlink" xlink:type="simple"><person-group><name name-style="western"><surname>Cresson</surname><given-names>ET</given-names></name></person-group> (<year>1873</year>)<article-title> Descriptions of North American Hymenoptera, No.5.</article-title><source>The Canadian Entomologist </source><volume>4</volume>: <fpage>52</fpage>-<lpage>53</lpage>.</mixed-citation></ref><ref id="B2"><mixed-citation xmlns:xlink="http://www.w3.org/1999/xlink" xlink:type="simple"><person-group><name name-style="western"><surname>Ashmead</surname><given-names>WH</given-names></name></person-group> (<year>1900</year>)<article-title> Classification of the ichneumon-flies or the superfamily Ichneumonoidea.</article-title><source>Proceedings of the United States National Museum </source><volume>23</volume>: <fpage>110</fpage>-<lpage>152</lpage>. <ext-link ext-link-type="uri" xlink:href="http://dx.doi.org/10.5479/si.00963801.23-1206.1" xlink:type="simple">doi: 10.5479/si.00963801.23-1206.1</ext-link></mixed-citation></ref></ref-list></tp:taxon-treatment>
