# Supplementary material for: Revision of the new world genus Crassomicrodus Ashmead (Hymenoptera, Braconidae, Agathidinae), with an identification key to species
Source: Zookeys. 2011 Oct 31;(142):27–75. doi: 10.3897/zookeys.142.1709 (PMC3208529; doi:10.3897/zookeys.142.1709)
Supplement: XML Treatment for Crassomicrodus fulvescens [file zookeys.142.1709-treatment7.xml]

<!DOCTYPE tp:taxon-treatment
  PUBLIC "-//TaxonX//DTD Taxonomic Treatment Publishing DTD v0 20100105//EN" "tax-treatment-NSO.dtd">
<tp:taxon-treatment xmlns:tp="http://www.plazi.org/taxpub"><tp:treatment-meta><mixed-citation publication-type="journal"><person-group><name><surname>Figueroa</surname><given-names>José Isaac</given-names></name><name><surname>Sharkey</surname><given-names>Michael Joseph</given-names></name><name><surname>Nápoles</surname><given-names>Jesus Romero</given-names></name><name><surname>García</surname><given-names>José Antonio Sánchez</given-names></name><name><surname>Martínez</surname><given-names>Ana Mabel</given-names></name><name><surname>López-Martínez</surname><given-names>Victor</given-names></name><name><surname>Pineda</surname><given-names>Samuel</given-names></name></person-group><article-title>Revision of the new world genus 
                    <italic>Crassomicrodus</italic> Ashmead (Hymenoptera, Braconidae, Agathidinae), with an identification key to species
                </article-title><source>Zookeys</source><day>31</day><month>10</month><year>2011</year><volume>2011</volume><issue>142</issue><fpage>27</fpage><lpage>75</lpage><pub-id pub-id-type="doi">10.3897/zookeys.142.1709</pub-id></mixed-citation></tp:treatment-meta><tp:nomenclature><tp:taxon-name>
                        <tp:taxon-name-part taxon-name-part-type="genus">Crassomicrodus</tp:taxon-name-part>
                        <tp:taxon-name-part taxon-name-part-type="species">fulvescens</tp:taxon-name-part>
                    <object-id xmlns:xlink="http://www.w3.org/1999/xlink" xlink:type="simple">http://species-id.net/wiki/Crassomicrodus_fulvescens</object-id>
                    </tp:taxon-name><tp:taxon-authority>(Cresson, 1865)</tp:taxon-authority><tp:nomenclature-citation-list><tp:nomenclature-citation><tp:taxon-name>Microdus fulvescens</tp:taxon-name><comment><xref ref-type="bibr" rid="B5">Cresson 1865</xref>: 297 [Examined].</comment></tp:nomenclature-citation><tp:nomenclature-citation><tp:taxon-name>Microdus medius</tp:taxon-name><comment><xref ref-type="bibr" rid="B5">Cresson 1865</xref>: 298 [Examined].</comment></tp:nomenclature-citation></tp:nomenclature-citation-list></tp:nomenclature><tp:treatment-sec sec-type="Holotype female"><title>Holotype female.</title><p> Col. No. 1727.1 (ANSP).</p><p>This species was recently investigated by <xref ref-type="bibr" rid="B9">Figueroa et al. (2008)</xref>, who found that <italic><tp:taxon-name>Crassomicrodus medius</tp:taxon-name></italic>, based on males only, is conspecific with <italic><tp:taxon-name>Crassomicrodus fulvescens</tp:taxon-name></italic>, which was based entirely on females.</p></tp:treatment-sec><ref-list><ref id="B5"><mixed-citation xmlns:xlink="http://www.w3.org/1999/xlink" xlink:type="simple"><person-group><name name-style="western"><surname>Cresson</surname><given-names>ET</given-names></name></person-group> (<year>1865</year>)<article-title> Catalogue of Hymenoptera in the collection of the Entomological Society of Philadelphia, from Colorado territory.</article-title><source>Proceedings of the Entomological Society of Philadelphia </source><volume>4</volume>: <fpage>297</fpage>-<lpage>299</lpage>.</mixed-citation></ref><ref id="B9"><mixed-citation xmlns:xlink="http://www.w3.org/1999/xlink" xlink:type="simple"><person-group><name name-style="western"><surname>Figueroa</surname><given-names>JI</given-names></name><name name-style="western"><surname>Sharkey</surname><given-names>MJ</given-names></name><name name-style="western"><surname>Romero-Nápoles</surname><given-names>J</given-names></name><name name-style="western"><surname>López-Martínez</surname><given-names>V</given-names></name><name name-style="western"><surname>Sánchez García</surname><given-names>JA</given-names></name><name name-style="western"><surname>Martínez</surname><given-names>AM</given-names></name><name name-style="western"><surname>Pineda</surname><given-names>S</given-names></name></person-group> (<year>2008</year>)<article-title> Redescription of <italic>Crassomicrodus fulvescens</italic> (Cresson) (Hymenoptera: Braconidae: Agathidinae), with new distributional data and revised taxonomic status.</article-title><source>Zootaxa </source><volume>1934</volume>: <fpage>63</fpage>-<lpage>68</lpage>.</mixed-citation></ref></ref-list></tp:taxon-treatment>
