# Supplementary material for: Revision of the new world genus Crassomicrodus Ashmead (Hymenoptera, Braconidae, Agathidinae), with an identification key to species
Source: Zookeys. 2011 Oct 31;(142):27–75. doi: 10.3897/zookeys.142.1709 (PMC3208529; doi:10.3897/zookeys.142.1709)
Supplement: XML Treatment for Crassomicrodus jalisciensis [file zookeys.142.1709-treatment8.xml]

<!DOCTYPE tp:taxon-treatment
  PUBLIC "-//TaxonX//DTD Taxonomic Treatment Publishing DTD v0 20100105//EN" "tax-treatment-NSO.dtd">
<tp:taxon-treatment xmlns:tp="http://www.plazi.org/taxpub"><tp:treatment-meta><mixed-citation publication-type="journal"><person-group><name><surname>Figueroa</surname><given-names>José Isaac</given-names></name><name><surname>Sharkey</surname><given-names>Michael Joseph</given-names></name><name><surname>Nápoles</surname><given-names>Jesus Romero</given-names></name><name><surname>García</surname><given-names>José Antonio Sánchez</given-names></name><name><surname>Martínez</surname><given-names>Ana Mabel</given-names></name><name><surname>López-Martínez</surname><given-names>Victor</given-names></name><name><surname>Pineda</surname><given-names>Samuel</given-names></name></person-group><article-title>Revision of the new world genus 
                    <italic>Crassomicrodus</italic> Ashmead (Hymenoptera, Braconidae, Agathidinae), with an identification key to species
                </article-title><source>Zookeys</source><day>31</day><month>10</month><year>2011</year><volume>2011</volume><issue>142</issue><fpage>27</fpage><lpage>75</lpage><pub-id pub-id-type="doi">10.3897/zookeys.142.1709</pub-id></mixed-citation></tp:treatment-meta><tp:nomenclature><tp:taxon-name>
                        <tp:taxon-name-part taxon-name-part-type="genus">Crassomicrodus</tp:taxon-name-part>
                        <tp:taxon-name-part taxon-name-part-type="species">jalisciensis</tp:taxon-name-part>
                    <object-id xmlns:xlink="http://www.w3.org/1999/xlink" xlink:type="simple">urn:lsid:zoobank.org:act:E141B22C-E1E6-458A-A817-9550A6ED2FDA</object-id>
                    <object-id xmlns:xlink="http://www.w3.org/1999/xlink" xlink:type="simple">http://species-id.net/wiki/Crassomicrodus_jalisciensis</object-id>
                    </tp:taxon-name><tp:taxon-authority>Figueroa, Romero &amp; Sharkey</tp:taxon-authority><tp:taxon-status xmlns:xlink="http://www.w3.org/1999/xlink" xlink:type="simple">sp. n.</tp:taxon-status><xref ref-type="fig" rid="F6">Fig. 6a–e</xref></tp:nomenclature><tp:treatment-sec sec-type="Description female"><title>Description female.</title><p>Body. Length. 7.35–7.50 mm. Color (<xref ref-type="fig" rid="F6">Fig. 6e</xref>). Integument yellowish orange except black as follows, face, frons, gena temple, vertex, antenna, mandible apex, propleuron, ventral area of mesopleuron, apical area of hind tibia and tarsomeres; eye silver or blackish, ocelli translucent yellow; blackish; wing veins dark brown; forewing infumate with a hyaline spot on the first submarginal cell that is similar in size to the parastigma. Sometimes trochanters blackish and/or propleuron yellowish orange. Head (<xref ref-type="fig" rid="F6">Fig. 6ab</xref>). Triangular in frontal view; face without longitudinal ridge dorsomedially; eye height/width = 1.34–1.45; eye height 0.59–0.61× inter-ocular distance; area between antennal sockets with a median pyramidal-shaped elevation; frons deeply excavated and crenulate with a pair of microfoveolate grooves that diverge towards the ocellar area; posterior surface of antennal sockets rugulose; groove between lateral ocelli smooth; median ocellus separated from lateral ocellus by smooth groove; gena not bulging; malar space 0.58–0.63× as long as eye height; clypeus 2.40–2.50× wider than high; length of ventrolateral margin of clypeus similar to diameter of tentorial pit; antenna with 38–40 flagellomeres; setae at base of mandible slightly longer than setae on rest of body surface; face setose. Mesosoma (<xref ref-type="fig" rid="F6">Fig. 6cde</xref>)<!--PageBreak-->. Pronotum strigose; lateral pronotal margins with weakly crenulate groove; notauli impressed; anterolateral edges of scutellum lacking small acute projection; scutellar disc convex with sparse setae from 0.13 to 0.15 mm in length; scutellar disc sloped posteriorly and rounded; lateral scutellar depression punctulate; carinae of central metanotal area almost pentagonal shaped with the top inverted; propodeum reticulate rugulose; subalar lobe separated from mesopleuron by wide rugulose groove, width almost of similar size to subalar lobe; metapleuron reticulate-rugulose. Legs. Inner spur of middle tibia 0.69–0.78×<!--PageBreak--> length of basitarsus; inner spur of hind tibia 0.61–0.78× length of basitarsus; metabasitarsus 1.24–1.26× length of tarsomeres III, IV, and V combined; hind tibia 2.50–2.63× longer than basitarsus; hind femur length 4.54–4.76× its maximum width. Wings. Forewing length/width = 2.72–3.02; stigma 3.45–3.57× longer than maximum width; forewing vein R1 0.63–0.69× as long as vein RS; vein RS sinuate; vein r arising before middle of stigma; second submarginal cell triangular, with petiole 0.09–0.11 mm long; vein M+CU distinctly pigmented throughout; hind wing length/width = 3.76–4.11; hind wing vein 1M 1.56–1.64× longer than 1r-m; hind wing with 5–6 hamuli. Metasoma. Apical width of petiole (tergum 1) 3.07–3.23× wider than basal width; minimum width of petiole 0.54–0.58× apical width; length of ovipositor sheath 0.30–0.33 mm.</p></tp:treatment-sec><tp:treatment-sec sec-type="Male"><title>Male.</title><p>Similar to female except color as follows: head, propleuron, pronotum, scutellum, metanotum, propodeum, mesopleuron, subalar lobe, metapleuron, coxae and trochanters black; inner spur of middle tibia almost half length of basitarsus (0.55×).</p></tp:treatment-sec><tp:treatment-sec sec-type="Host"><title>Host.</title><p>Unknown</p><fig id="F6" position="float" orientation="portrait"><label>Figure 6.</label><caption><p><italic><tp:taxon-name>Crassomicrodus jalisciensis</tp:taxon-name></italic>. Female <bold>a</bold> anterior view of head, arrow indicates a median pyramidal-shaped elevation <bold>b</bold> dorsal view of head, arrow indicates posterior surface of antennal sockets rugulose  <bold>c</bold> lateral view of mesosoma, arrows indicate pronotum and subalar lobe separated from mesopleuron by wide groove <bold>d</bold> dorsal view of mesosoma <bold>e</bold> female habitus.</p></caption><graphic xmlns:xlink="http://www.w3.org/1999/xlink" xlink:href="ZooKeys-142-027-g006.jpg" position="float" orientation="portrait" xlink:type="simple"/></fig></tp:treatment-sec><tp:treatment-sec sec-type="Distribution"><title>Distribution.</title><p>Mexico.</p></tp:treatment-sec><tp:treatment-sec sec-type="Diagnosis"><title>Diagnosis.</title><p>Distinguished from other <italic><tp:taxon-name>Crassomicrodus</tp:taxon-name></italic> species by the following combination of characters: area between antennal sockets with a median pyramidal-shaped elevation, posterior surface of antennal sockets rugulose, face setose, setae at base of mandible slightly longer than setae on rest of body surface, subalar lobe separated from mesopleuron by wide rugulose groove, and mesosoma mostly yellowish orange with wings infumate.</p></tp:treatment-sec><tp:treatment-sec sec-type="Remark"><title>Remark.</title><p>This speciesis near <italic><tp:taxon-name>Crassomicrodus oaxaquensis</tp:taxon-name></italic>, but differs in that <italic><tp:taxon-name>Crassomicrodus oaxaquensis</tp:taxon-name></italic> has the mesosoma black; wings hyaline; face with a weak longitudinal ridge dorsomedially; area between antennal sockets with a median pyramidal-shaped elevation and two weakly defined tubercles. One specimen of <italic><tp:taxon-name>Crassomicrodus jalisciensis</tp:taxon-name></italic> has the head and mesosoma black, but differs from <italic><tp:taxon-name>Crassomicrodus oaxaquensis</tp:taxon-name></italic> by leg and wing coloration.</p></tp:treatment-sec><tp:treatment-sec sec-type="Etymology"><title>Etymology.</title><p> <italic><tp:taxon-name>Crassomicrodus jalisciensis</tp:taxon-name></italic> refers to the state of Jalisco, where all specimens have been found.</p></tp:treatment-sec><tp:treatment-sec sec-type="Material examined"><title>Material examined.</title><p> Holotype ♀: <bold>MEXICO, Jalisco:</bold> 9 miles W Tepatitlán, El Refugio, 3/VII/1953, C. Vaurie &amp; P. Vaurie. Allotype ♂: same data as holotype. Paratypes: 2 ♀ same data as holotype; Guadalajara, 1 ♀ 23–28/VII/1965, H.E. Evans (MCZ); 8 miles S Guadalajara, 1 ♀ 10/VII/1963, Parker F.D. &amp; L.A. Stange (USNM); Guadalajara, 2 ♂ 16/VII/1951, 2 ♂ 1 ♀ 17/VII/1951, Evans H.E. (AEIC). Holotype and allotype and paratypes with same data deposited in AMNH.</p></tp:treatment-sec></tp:taxon-treatment>
