# Supplementary material for: Revision of the new world genus Crassomicrodus Ashmead (Hymenoptera, Braconidae, Agathidinae), with an identification key to species
Source: Zookeys. 2011 Oct 31;(142):27–75. doi: 10.3897/zookeys.142.1709 (PMC3208529; doi:10.3897/zookeys.142.1709)
Supplement: XML Treatment for Crassomicrodus mariae [file zookeys.142.1709-treatment9.xml]

<!DOCTYPE tp:taxon-treatment
  PUBLIC "-//TaxonX//DTD Taxonomic Treatment Publishing DTD v0 20100105//EN" "tax-treatment-NSO.dtd">
<tp:taxon-treatment xmlns:tp="http://www.plazi.org/taxpub"><tp:treatment-meta><mixed-citation publication-type="journal"><person-group><name><surname>Figueroa</surname><given-names>José Isaac</given-names></name><name><surname>Sharkey</surname><given-names>Michael Joseph</given-names></name><name><surname>Nápoles</surname><given-names>Jesus Romero</given-names></name><name><surname>García</surname><given-names>José Antonio Sánchez</given-names></name><name><surname>Martínez</surname><given-names>Ana Mabel</given-names></name><name><surname>López-Martínez</surname><given-names>Victor</given-names></name><name><surname>Pineda</surname><given-names>Samuel</given-names></name></person-group><article-title>Revision of the new world genus 
                    <italic>Crassomicrodus</italic> Ashmead (Hymenoptera, Braconidae, Agathidinae), with an identification key to species
                </article-title><source>Zookeys</source><day>31</day><month>10</month><year>2011</year><volume>2011</volume><issue>142</issue><fpage>27</fpage><lpage>75</lpage><pub-id pub-id-type="doi">10.3897/zookeys.142.1709</pub-id></mixed-citation></tp:treatment-meta><tp:nomenclature><tp:taxon-name>
                        <tp:taxon-name-part taxon-name-part-type="genus">Crassomicrodus</tp:taxon-name-part>
                        <tp:taxon-name-part taxon-name-part-type="species">mariae</tp:taxon-name-part>
                    <object-id xmlns:xlink="http://www.w3.org/1999/xlink" xlink:type="simple">urn:lsid:zoobank.org:act:D958480B-3DC0-4377-95BB-AB49F0B381F8</object-id>
                    <object-id xmlns:xlink="http://www.w3.org/1999/xlink" xlink:type="simple">http://species-id.net/wiki/Crassomicrodus_mariae</object-id>
                    </tp:taxon-name><tp:taxon-authority>Figueroa, Sharkey &amp; Romero</tp:taxon-authority><tp:taxon-status xmlns:xlink="http://www.w3.org/1999/xlink" xlink:type="simple">sp. n.</tp:taxon-status><xref ref-type="fig" rid="F7">Fig. 7a–e</xref></tp:nomenclature><tp:treatment-sec sec-type="Description female"><title>Description female. </title><p>Body. Length. 5.13–5.38 mm. Color (<xref ref-type="fig" rid="F7">Fig. 7e</xref>). Integument black except yellowish-orange as follows, basal area of mandible, tegulae, femora, fore and middle tibia; medial area of hind tibia pale yellow; ocelli translucent yellow; apical <!--PageBreak-->area of mandible reddish; tarsomeres and apical area of hind tibia blackish; tergum dark brown; sternum and wing veins brown; forewing lightly infumate with a hyaline spot on the first submarginal cell that is similar in size to the parastigma. Head (<xref ref-type="fig" rid="F7">Fig. 7ab</xref>). Transverse in frontal view; face with longitudinal ridge dorsomedially; eye height/width = 1.35–1.42; eye height 0.67–0.72× inter-ocular distance; area between antennal sockets with a median pyramidal-shaped elevation; frons not excavated; posterior surface of antennal sockets smooth; groove between lateral ocelli smooth; median ocellus separated from lateral ocellus by smooth groove; gena bulging; malar space 0.38–0.43× as long as eye height; clypeus 2.53–2.67× wider than high; length of ventrolateral margin of clypeus distinctly longer than diameter of tentorial pit; antenna with 25 flagellomeres; setae at base of mandible distinctly longer than setae on rest of body surface. Mesosoma (<xref ref-type="fig" rid="F1">Fig. 1cde</xref>). Pronotum punctuate; lateral pronotal margins with weakly crenulate groove; notauli not impressed; anterolateral edges of scutellum lacking small acute projection; scutellar disc convex with sparse setae from 0.09 to 0.10 mm in length; scutellar disc sloped posteriorly and rounded; lateral scutellar depression smooth centrally and microfoveolate on the margins; carinae of central metanotal area almost circular shaped; propodeum reticulate rugulose, more pronounced on lateral margins; subalar lobe separated from mesopleuron by narrow rugulose groove, width distinctly shorter than the subalar lobe; ventral one-fourth of metapleuron reticulate punctuate, remainder smooth. Legs. Inner spur of middle tibia 0.67–0.74× length of basitarsus; inner spur of hind tibia 0.52–0.53× length of basitarsus; metabasitarsus 1.35–1.42× length of tarsomeres III, IV, and V combined; hind tibia 2.21–2.30× longer than basitarsus; hind femur length 3.14–3.23× its maximum width. Wings. Forewing length/width = 2.07–2.17; stigma 2.65–2.75× longer than maximum width; forewing vein R1 0.48–0.50× as long as vein RS; vein RS slightly sinuate; vein r arising at middle of stigma; second submarginal cell triangular, with petiole 0.03–0.06 mm long; vein M+CU not pigmented throughout; hind wing length/width = 2.96–3.30; hind wing vein 1M 2.00–2.35× longer than 1r-m; hind wing with 4 hamuli. Metasoma. Apical width of petiole (tergum 1) 2.17–2.38× wider than basal width; minimum width of petiole 0.70–0.77× apical width; length of ovipositor sheath 0.76–0.78 mm.</p></tp:treatment-sec><tp:treatment-sec sec-type="Male"><title>Male.</title><p>Similar to female except male has 26–28 flagellomeres, carinae of central metanotal area almost pentagonal shaped, 4–5 hamuli.</p></tp:treatment-sec><tp:treatment-sec sec-type="Host"><title>Host.</title><p>Unknown</p><fig id="F7" position="float" orientation="portrait"><label>Figure 7.</label><caption><p><italic><tp:taxon-name>Crassomicrodus mariae</tp:taxon-name></italic>. Female <bold>a</bold> anterior view of head, arrow indicates a median pyramidal-shaped elevation <bold>b</bold> dorsal view of head, arrow indicates frons not excavated <bold>c</bold> lateral view of mesosoma, arrow indicates punctate pronotum <bold>d</bold> dorsal view of mesosoma, arrow indicates notauli not impressed  <bold>e</bold> female habitus.</p></caption><graphic xmlns:xlink="http://www.w3.org/1999/xlink" xlink:href="ZooKeys-142-027-g007.jpg" position="float" orientation="portrait" xlink:type="simple"/></fig></tp:treatment-sec><tp:treatment-sec sec-type="Distribution"><title>Distribution.</title><p>USA.</p></tp:treatment-sec><tp:treatment-sec sec-type="Diagnosis"><title>Diagnosis.</title><p>Distinguished from other <italic><tp:taxon-name>Crassomicrodus</tp:taxon-name></italic> species by the following combination of characters: area between antennal sockets with a median pyramidal-shaped elevation, frons not excavated, antenna with 25 flagellomeres, notauli not impressed, length of ovipositor sheath 0.76–0.78 mm, forewing vein R1 0.48–0.50× as long as vein RS, head and mesosoma black, and wings lightly infumate.</p></tp:treatment-sec><tp:treatment-sec sec-type="Remarks"><title>Remarks.</title><p>This species is near to <italic><tp:taxon-name>Crassomicrodus muesebecki</tp:taxon-name></italic>, but differs in that <italic><tp:taxon-name>Crassomicrodus muesebecki</tp:taxon-name></italic> measures 6.08 a 6.95 mm, area between antennal sockets with a median transverse elevation and two weakly defined lateral tubercles, frons deeply excavated, antenna with 28–29 flagellomeres, pronotum more smooth, sparse setae on scutellar disc from 0.18<!--PageBreak--> to 0.20 mm in length, length of ovipositor sheath 1.83–2.33 mm, and coloration of metasoma is black.</p></tp:treatment-sec><tp:treatment-sec sec-type="Etymology"><title>Etymology.</title><p> This species is named in honor of María Espinosa Morales, wife of the first author.</p></tp:treatment-sec><tp:treatment-sec sec-type="Material examined"><title>Material examined.</title><p> Holotype ♀: USA, California: 5 miles W Llano, 2/V/1937, Timberlake, deposited in USNM. Allotype ♂: USA, Nevada: Patrick, Washoe Co., 22/<!--PageBreak-->VI/1971, Bohart R.M., deposited in UCDC. Paratypes: USA, <bold>California:</bold> Apple Valley, 1 ♂ 20/V/1955, Mason W.R.M. (CNC); Colton, 1 ♀ Eddy F.A. (USNM); Hwy 76 at junc. to Mt. Palomar, San Diego Co., 1 ♂ 26/VI/1976, Coville R.E. (EMEC); Mojave Desert Love Joy Butte, 1 ♀ 10/V/1944, Melander A.L. (UCR); Sagehen Creek nr. Hobart Mills, Nevada Co., 1 ♂ 24/VI/1964, Froebe J.A. (UCDC). <bold>Colorado:</bold> Limon, 1 ♂ 16/VIII/1949, Dreisbach R.R. &amp; R.K. Schwab (USNM). <bold>Nevada:</bold> 15 miles E Reno, Nevada Co., 1 ♂ 4/VI/1963, Irwin M.E.; 4 ♂ same data as Allotype; 1 ♂ same data as Allotype but collected by Grissell E.E. (UCDC). 2 miles Nixon Washoe Co., 1 ♀ 22/VI/1961, Parker F.D.; 12 miles NE Stillwater Churchill, 2 ♀ 3/VI/1961, Parker F.D.; Winnemucca, Humboldt Co., 1 ♀ 15/VI/1960, Parker F.D.; Winnemucca, 1 ♀ 30/V/960, Haig T.R. (USNM). <bold>Utah:</bold> Wild Horse Cr., N Goblin Valley, Emery Co., 1 ♀ 3/VI/1982, 1494 m, Parker F.D. &amp; Griswold T. (CNC).</p></tp:treatment-sec><tp:treatment-sec><!--Section generated to contain objects referenced in tp:taxon-treatment.--><fig id="F1" position="float" orientation="portrait"><label>Figure 1.</label><caption><p><italic><tp:taxon-name>Crassomicrodus apicipennis</tp:taxon-name></italic>. Female <bold>a</bold> anterior view of head, arrow indicates a median transverse elevation with two weakly defined lateral tubercles, ventrolateral margin of clypeus, and tentorial pit  <bold>b</bold> dorsal view of head, arrow indicates groove between lateral ocelli with small foveolae <bold>c</bold> lateral view of mesosoma, arrows indicate pronotum and metapleuron <bold>d</bold> dorsal view of mesosoma, arrows indicate anterolateral edge of scutellum and propodeum <bold>e</bold> female habitus <bold>f</bold> dorsal view of scutellum, arrow indicates anterolateral edge of scutellum with a small acute projection.</p></caption><graphic xmlns:xlink="http://www.w3.org/1999/xlink" xlink:href="ZooKeys-142-027-g001.jpg" position="float" orientation="portrait" xlink:type="simple"/></fig></tp:treatment-sec></tp:taxon-treatment>
