# Supplementary material for: Revision of the new world genus Crassomicrodus Ashmead (Hymenoptera, Braconidae, Agathidinae), with an identification key to species
Source: Zookeys. 2011 Oct 31;(142):27–75. doi: 10.3897/zookeys.142.1709 (PMC3208529; doi:10.3897/zookeys.142.1709)
Supplement: XML Treatment for Crassomicrodus melanopleurus [file zookeys.142.1709-treatment10.xml]

<!DOCTYPE tp:taxon-treatment
  PUBLIC "-//TaxonX//DTD Taxonomic Treatment Publishing DTD v0 20100105//EN" "tax-treatment-NSO.dtd">
<tp:taxon-treatment xmlns:tp="http://www.plazi.org/taxpub"><tp:treatment-meta><mixed-citation publication-type="journal"><person-group><name><surname>Figueroa</surname><given-names>José Isaac</given-names></name><name><surname>Sharkey</surname><given-names>Michael Joseph</given-names></name><name><surname>Nápoles</surname><given-names>Jesus Romero</given-names></name><name><surname>García</surname><given-names>José Antonio Sánchez</given-names></name><name><surname>Martínez</surname><given-names>Ana Mabel</given-names></name><name><surname>López-Martínez</surname><given-names>Victor</given-names></name><name><surname>Pineda</surname><given-names>Samuel</given-names></name></person-group><article-title>Revision of the new world genus 
                    <italic>Crassomicrodus</italic> Ashmead (Hymenoptera, Braconidae, Agathidinae), with an identification key to species
                </article-title><source>Zookeys</source><day>31</day><month>10</month><year>2011</year><volume>2011</volume><issue>142</issue><fpage>27</fpage><lpage>75</lpage><pub-id pub-id-type="doi">10.3897/zookeys.142.1709</pub-id></mixed-citation></tp:treatment-meta><tp:nomenclature><tp:taxon-name>
                        <tp:taxon-name-part taxon-name-part-type="genus">Crassomicrodus</tp:taxon-name-part>
                        <tp:taxon-name-part taxon-name-part-type="species">melanopleurus</tp:taxon-name-part>
                    <object-id xmlns:xlink="http://www.w3.org/1999/xlink" xlink:type="simple">http://species-id.net/wiki/Crassomicrodus_melanopleurus</object-id>
                    </tp:taxon-name><tp:taxon-authority>(Ashmead, 1894)</tp:taxon-authority><xref ref-type="fig" rid="F8">Fig. 8a–e</xref><tp:nomenclature-citation-list><tp:nomenclature-citation><tp:taxon-name>Microdus melanopleurus</tp:taxon-name><comment><xref ref-type="bibr" rid="B1">Ashmead 1894</xref>: 125 [Examined]. Syn. n.</comment></tp:nomenclature-citation></tp:nomenclature-citation-list></tp:nomenclature><tp:treatment-sec sec-type="Holotype male"><title>Holotype male.</title><p> San Jose del Cabo. Cat. No. 223 (CAS)</p></tp:treatment-sec><tp:treatment-sec sec-type="Description female"><title>Description female.</title><p> Body. Length. 6.10–7.75 mm. Color (<xref ref-type="fig" rid="F8">Fig. 8e</xref>).Integument yellowish orange except ocelli translucent yellow reddish; antenna brown or black; eye, apical area of mandible and sometimes apical area of hind tibia and tarsomeres blackish; sometimes head and propleuron black; wing veins dark brown; forewing infumate with a hyaline spot on the first submarginal cell that is bigger than parastigma, sometimes forewing slightly infumate without distinguished the hyaline spot. Head (<xref ref-type="fig" rid="F8">Fig. 8ab</xref>)<bold>.</bold> Transverse in frontal view; face without longitudinal ridge dorsomedially; eye height/width = 1.38–1.39; eye height 0.67–0.69× inter-ocular distance; area between antennal sockets with a median pyramidal-shaped elevation and two weakly defined tubercles; frons excavated with a pair of microfoveolate grooves that diverge towards the ocellar area; posterior area of antennal sockets smooth; groove between lateral ocelli smooth; median ocellus separated from lateral ocellus by smooth groove; gena bulging; malar space 0.48–0.57× as long as eye height; clypeus 2.40–2.55× wider than high; length of ventrolateral margin of clypeus similar to diameter of tentorial pit; antenna with 35–38 flagellomeres; setae at base of mandible distinctly longer than setae on rest of body surface. Mesosoma (<xref ref-type="fig" rid="F8">Fig. 8cde</xref>)<bold>.</bold> Pronotum smooth; lateral pronotal margins with weakly crenulate groove; notauli impressed; anterolateral edges of scutellum lacking small acute projection; scutellar disc convex with sparse setae from 0.09 to 0.11 mm in length; scutellar disc sloped posteriorly and rounded; lateral scutellar depression smooth with punctures on the ventral margin; carinae of central metanotal area forming a triangular cell; propodeum reticulate rugulose, sometimes rugose; subalar lobe separated from mesopleuron by narrow rugulose groove, width distinctly shor<!--PageBreak--><!--PageBreak-->ter than the subalar lobe; ventral three-fourths of metapleuron reticulate rugulose, remainder with punctures. Legs. Inner spur of middle tibia 0.77–0.86× length of basitarsus; inner spur of hind tibia 0.60–0.72× length of basitarsus; metabasitarsus 1.11–1.19× length of tarsomeres III, IV, and V combined; hind tibia 2.17–2.38× longer than basitarsus; hind femur length 3.50–3.85× its maximum width. Wings. Forewing length/width = 2.72–2.76; stigma 3.43–3.55× longer than maximum width; forewing vein R1 0.61–0.67× as long as vein RS; vein RS not sinuate; vein r arising before middle of stigma; second submarginal cell triangular, with petiole 0.07–0.15 mm long; vein M+CU distinctly pigmented throughout; hind wing length/width = 3.60–4.10; hind wing vein 1M 1.55–1.85× longer than 1r-m; hind wing with 5–8 hamuli. Metasoma. Apical width of petiole (tergum 1) 3.00–3.70× wider than basal width; minimum width of petiole 0.54–0.56× apical width; length of ovipositor sheath 0.20–0.33 mm.</p></tp:treatment-sec><tp:treatment-sec sec-type="Male"><title>Male.</title><p>Similar to female except color as follows: head, propleuron, mesopleuron, metapleuron, propodeum, coxa and trochanters black; sometimes coloration similar to female.</p></tp:treatment-sec><tp:treatment-sec sec-type="Host"><title>Host.</title><p>Unknown.</p><fig id="F8" position="float" orientation="portrait"><label>Figure 8.</label><caption><p><italic><tp:taxon-name>Crassomicrodus melanopleurus</tp:taxon-name></italic>. Female <bold>a</bold> anterior view of head, arrows indicate a median pyramidal-shaped elevation with two weakly defined tubercles ventrolateral margin of clypeus, and tentorial pit <bold>b</bold> dorsal view of head, arrow indicates frons excavated with a pair of microfoveolate grooves <bold>c</bold> lateral view of mesosoma <bold>d</bold> dorsal view of mesosoma, arrow indicates impressed notauli <bold>e</bold> female habitus, arrow indicates inner spur of hind tibia.</p></caption><graphic xmlns:xlink="http://www.w3.org/1999/xlink" xlink:href="ZooKeys-142-027-g008.jpg" position="float" orientation="portrait" xlink:type="simple"/></fig></tp:treatment-sec><tp:treatment-sec sec-type="Distribution"><title>Distribution.</title><p>Mexico and USA.</p></tp:treatment-sec><tp:treatment-sec sec-type="Diagnosis"><title>Diagnosis.</title><p>Distinguished from other <italic><tp:taxon-name>Crassomicrodus</tp:taxon-name></italic> species by the following combination of characters: area between antennal sockets with a median pyramidal-shaped elevation, head transverse in frontal view, gena bulging, inner spur of middle tibia 0.77–0.86× length of basitarsus; inner spur of hind tibia 0.60–0.72× length of basitarsus, and body mostly yellowish orange with wings infumate.</p></tp:treatment-sec><tp:treatment-sec sec-type="Remarks"><title>Remarks.</title><p>This species is difficult to circumscribe, the head shape and general coloration have a wide range of variation. We found some specimens with the head triangular in frontal view but they have the forewing infumate with a hyaline spot on the first submarginal cell, that occupies most of the space of the cell. <xref ref-type="bibr" rid="B12">Muesebeck (1927)</xref> suggested that the species could represent males of <italic><tp:taxon-name>Crassomicrodus fulvescens</tp:taxon-name></italic>. However the type of <italic><tp:taxon-name>Microdus melanopleurus</tp:taxon-name></italic> does not correspond to the characters of <italic><tp:taxon-name>Crassomicrodus fulvescens</tp:taxon-name></italic>, therefore we consider it to be a valid species. <italic><tp:taxon-name>Crassomicrodus melanopleurus</tp:taxon-name></italic> is very similar to <italic><tp:taxon-name>Crassomicrodus fulvescens</tp:taxon-name></italic>, but differs in that <italic><tp:taxon-name>Crassomicrodus fulvescens</tp:taxon-name></italic> has the gena distinctly bulging; frons deeply excavated; lateral scutellar depression rugose and foveolate; carinae of central metanotal defining an almost circular cell; inner spur of middle tibia 0.54–0.58× length of basitarsus; inner spur of hind tibia 0.48–0.54× length of basitarsus; and metapleuron completely reticulate-rugose.</p></tp:treatment-sec><tp:treatment-sec sec-type="Material examined"><title>Material examined.</title><p>Holotype ♂: MEXICO, San José del Cabo (CAS). <italic><tp:taxon-name>Other specimens examined</tp:taxon-name></italic>.- MEXICO, San Luis Potosí: K398, 25 miles N Tamazuncha, 1 ♂ 21/VIII/1960, Howden H. (CNC). USA, California: 15 miles E Baker, Cronese Wash, San Bernardino Co., 1 ♀ 3 ♂ 17/IV/1981, Pulawski W.J. (CAS); 15 miles W Baker, San Bernardino Co., 7 ♀ y 7 ♂ 17/IV/1981, Bohart R.M. (UCDC). Banning, Riverside Co., 2 ♂ 2/VII/1952, Grigarick A.A.; 1 ♂ 2/VII/1952, Mathis H.L.; 2 ♀ 27/VI/1952, Evans E.M.; 1 ♀ 27/VII/1952, Barcus D.E.; 1 ♀ 27/VI/1952, Miyagawa <!--PageBreak-->S.; 1 ♂ 28/VI/1952, Miyagawa S. (UCDC); 1 ♂ 28/VI/1952, Nakata J.H.; 1 ♂ 16/VII/1950, Adelson B. (USNM). Cronese Valley, San Bernardino Co., 1 ♂ 3/IV/1953, MacSwain J.W. (EMEC); 3 ♀ 4 ♂ 25/IV/1978, Smith N.J. (UCDC); 1 ♂ 25/IV/1978, Smith N.J. (USNM). Del Puerto Cyn, Stanislaus Co., 1 ♂ 12/VI/1978, Bohart R.M. (UCDC). Palm Springs Sta. Riverside Co., 5 ♂ 22/VII/1952, Menn J.J.; 1 ♀ y 3 ♂ 21/VII/1952, MacSwain J.W.; 1 ♂ 6/VII/1975, Linsley E.G. &amp; J.M. Linsley (EMEC); 1 ♂ 22/VII/1952, Menn J.J. (HIC); 1 ♂ 19/V/1941, Knull D.J. &amp; J.N. Knull (OSU); 4 ♀ 22/VII/1952, Barcus D.E. (UCDC); 1 ♀ y 2 ♂ 22/VII/1952, Menn J.J.; 1 ♂ 21/VII/1952, Thompson D.S.; 1 ♂ 22/VII/1952, Barcus D.E. (USNM). Tanbark Flat, Los Angeles Co., 2 ♀ 26/VI/1952, Anderson R.L.; Tanbark Flat, Los Angeles Co., 1 ♂ 12/VII/1952, Grigarick A.A. (UCDC); 1 ♂ 23/VII/1952, Evans E.M. (USNM). Tracy, San Joaquin Co., 1 ♂ 27/VII/1950, MacSwain J.W. (EMEC).</p></tp:treatment-sec><ref-list><ref id="B1"><mixed-citation xmlns:xlink="http://www.w3.org/1999/xlink" xlink:type="simple"><person-group><name name-style="western"><surname>Ashmead</surname><given-names>WH</given-names></name></person-group> (<year>1894</year>)<source> Some parasitic Hymenoptera from lower California. Proceedings of the California Academy of Science 4(2): 125.</source></mixed-citation></ref><ref id="B12"><mixed-citation xmlns:xlink="http://www.w3.org/1999/xlink" xlink:type="simple"><person-group><name name-style="western"><surname>Muesebeck</surname><given-names>CFW</given-names></name></person-group> (<year>1927</year>)<article-title> A revision of the parasitic wasps of the subfamily Braconinae occurring in America North of Mexico.</article-title><source>Proceedings of the United States National Museum </source><volume>69</volume> (<issue>16</issue>): <fpage>1</fpage>-<lpage>73</lpage>. <ext-link ext-link-type="uri" xlink:href="http://dx.doi.org/10.5479/si.00963801.69-2642.1" xlink:type="simple">doi: 10.5479/si.00963801.69-2642.1</ext-link></mixed-citation></ref></ref-list></tp:taxon-treatment>
