# Supplementary material for: Revision of the new world genus Crassomicrodus Ashmead (Hymenoptera, Braconidae, Agathidinae), with an identification key to species
Source: Zookeys. 2011 Oct 31;(142):27–75. doi: 10.3897/zookeys.142.1709 (PMC3208529; doi:10.3897/zookeys.142.1709)
Supplement: XML Treatment for Crassomicrodus nigrithorax [file zookeys.142.1709-treatment13.xml]

<!DOCTYPE tp:taxon-treatment
  PUBLIC "-//TaxonX//DTD Taxonomic Treatment Publishing DTD v0 20100105//EN" "tax-treatment-NSO.dtd">
<tp:taxon-treatment xmlns:tp="http://www.plazi.org/taxpub"><tp:treatment-meta><mixed-citation publication-type="journal"><person-group><name><surname>Figueroa</surname><given-names>José Isaac</given-names></name><name><surname>Sharkey</surname><given-names>Michael Joseph</given-names></name><name><surname>Nápoles</surname><given-names>Jesus Romero</given-names></name><name><surname>García</surname><given-names>José Antonio Sánchez</given-names></name><name><surname>Martínez</surname><given-names>Ana Mabel</given-names></name><name><surname>López-Martínez</surname><given-names>Victor</given-names></name><name><surname>Pineda</surname><given-names>Samuel</given-names></name></person-group><article-title>Revision of the new world genus 
                    <italic>Crassomicrodus</italic> Ashmead (Hymenoptera, Braconidae, Agathidinae), with an identification key to species
                </article-title><source>Zookeys</source><day>31</day><month>10</month><year>2011</year><volume>2011</volume><issue>142</issue><fpage>27</fpage><lpage>75</lpage><pub-id pub-id-type="doi">10.3897/zookeys.142.1709</pub-id></mixed-citation></tp:treatment-meta><tp:nomenclature><tp:taxon-name>
                        <tp:taxon-name-part taxon-name-part-type="genus">Crassomicrodus</tp:taxon-name-part>
                        <tp:taxon-name-part taxon-name-part-type="species">nigrithorax</tp:taxon-name-part>
                    <object-id xmlns:xlink="http://www.w3.org/1999/xlink" xlink:type="simple">http://species-id.net/wiki/Crassomicrodus_nigrithorax</object-id>
                    </tp:taxon-name><tp:taxon-authority>Muesebeck, 1927</tp:taxon-authority><xref ref-type="fig" rid="F11">Fig. 11a–e</xref><tp:nomenclature-citation-list><tp:nomenclature-citation><tp:taxon-name>Crassomicrodus nigrithorax</tp:taxon-name><comment><xref ref-type="bibr" rid="B12">Muesebeck 1927</xref>: 17–18 [Examined].</comment></tp:nomenclature-citation></tp:nomenclature-citation-list></tp:nomenclature><tp:treatment-sec sec-type="Holotype female"><title>Holotype female.</title><p> Colorado [USA]. Cat. No. 28694 (USNM)</p></tp:treatment-sec><tp:treatment-sec sec-type="Description female"><title>Description female.</title><p>Body. Length. 3.95–5.35 mm. Color (<xref ref-type="fig" rid="F11">Fig. 11e</xref>). Integument black except yellowish as follows, three-quarter of the basal area of mandible, tegulae, femora, three-quarter of the basal area of hind tibia, fore and middle tibia, fore and middle tarsomeres, and metasoma; ocelli translucent yellow; eyes silver or blackish; wing veins clear brown; forewing slightly infumate with a hyaline spot on the first submarginal cell that is similar in size to the parastigma. Sometimes hind coxa and trochanters yellowish-orange and/or fore and middle femora, apical area of tibia, and fore and middle tarsomeres blackish, rarely tegula blackish. Head (<xref ref-type="fig" rid="F11">Fig. 11ab</xref>). Transverse in frontal view; face with longitudinal ridge dorsomedially; eye height/width = 1.30–1.35; eye height 0.69–0.70× inter-ocular distance; area between antennal sockets with a median transverse elevation and two weakly defined lateral tubercles; frons excavated with a central groove almost foveolate, sometimes a pair of microfoveolate groove that diverge towards the ocellar area; posterior surface of antennal sockets smooth; groove between lateral ocelli microfoveolate; median ocellus separated from lateral ocellus by microfoveolate groove; gena bulging; malar space 0.38–0.47× as long as eye height; clypeus 2.67–2.91× wider than high; length of ventrolateral margin of clypeus similar to diameter of tentorial pit; antenna with 28–31 flagellomeres; setae at base of mandible slightly longer than setae on rest of body surface. Mesosoma (<xref ref-type="fig" rid="F11">Fig. 11cde</xref>). Pronotum smooth except near of subpronope rugulose; lateral pronotal <!--PageBreak-->margins with weakly crenulate groove; notauli impressed; anterolateral edges of scutellum lacking small acute projection, sometimes slightly the projection; scutellar disc convex with sparse setae from 0.14 to 0.15 mm in length; scutellar disc sloped posteriorly and rounded; lateral scutellar depression rugose and foveolate on the margins and microfoveolate centrally; carinae of central metanotal area almost circular shaped; propodeum reticulate rugulose more pronounced on lateral margins, anterolateral areas with abundant setae; subalar lobe separated from mesopleuron by narrow rugulose groove, width distinctly shorter than the subalar lobe; metapleuron reticulate rugulose or punctulate, more pronounced on ventral half. Legs. Inner spur of middle tibia 0.89–0.95× length of basitarsus; inner spur of hind tibia 0.63–0.76× length of basitarsus; metabasitarsus 1.15–1.26× length of tarsomeres III, IV, and V combined; hind <!--PageBreak-->tibia 1.92–2.16× longer than basitarsus; hind femur length 3.23–3.38× its maximum width. Wings. Forewing length/width = 2.46–2.60; stigma 2.95–3.08× longer than maximum width; forewing vein R1 0.65–0.68× as long as vein RS; vein RS sinuate; vein r arising before middle of stigma; second submarginal cell triangular, with petiole 0.03–0.12 mm long; vein M+CU distinctly pigmented throughout; hind wing length/width = 3.45–3.58; hind wing vein 1M 1.83–1.97× longer than 1r-m; hind wing with 3–4 hamuli. Metasoma. Apical width of petiole (tergum 1) 2.80–2.82× wider than basal width; minimum width of petiole 0.64–0.70× apical width; length of ovipositor sheath 0.19–0.22 mm.</p></tp:treatment-sec><tp:treatment-sec sec-type="Male"><title>Male.</title><p>Similar to female.</p></tp:treatment-sec><tp:treatment-sec sec-type="Host"><title>Host.</title><p>Unknown.</p><fig id="F11" position="float" orientation="portrait"><label>Figure 11.</label><caption><p><italic><tp:taxon-name>Crassomicrodus nigrithorax</tp:taxon-name></italic>. Female <bold>a</bold> anterior view of head, arrows indicate a median transverse elevation with two weakly defined tubercles <bold>b</bold> dorsal view of head <bold>c</bold> dorsal view of mesosoma, arrow indicates notauli impressed <bold>d</bold> lateral view of mesosoma <bold>e</bold> female habitus.</p></caption><graphic xmlns:xlink="http://www.w3.org/1999/xlink" xlink:href="ZooKeys-142-027-g011.jpg" position="float" orientation="portrait" xlink:type="simple"/></fig></tp:treatment-sec><tp:treatment-sec sec-type="Distribution"><title>Distribution.</title><p>Mexico and USA.</p></tp:treatment-sec><tp:treatment-sec sec-type="Diagnosis"><title>Diagnosis.</title><p> Distinguished from other <italic><tp:taxon-name>Crassomicrodus</tp:taxon-name></italic> species by the following combination of characters: area between antennal sockets with a median transverse elevation, head transverse in frontal view, grooves between ocelli microfoveolate, gena bulging, antenna with 28–31 flagellomeres, anterolateral edges of scutellum usually lacking small acute projection, head and mesosoma black, and metasoma yellowish.</p></tp:treatment-sec><tp:treatment-sec sec-type="Remarks"><title>Remarks.</title><p>This species is near to <italic><tp:taxon-name>Crassomicrodus apicipennis</tp:taxon-name></italic>, but differs in that <italic><tp:taxon-name>Crassomicrodus apicipennis</tp:taxon-name></italic> has areas of mesosoma yellowish-orange; anterolateral edges of scutellum has small acute projection; eye height 0.65–0.68× inter-ocular distance; malar space 0.48–0.55× as long as eye height; inner spur of middle tibia 0.76–0.83× length of basitarsus; and scutellar disc convex with sparse setae from 0.16–0.17 mm in length.</p></tp:treatment-sec><tp:treatment-sec sec-type="Material examined"><title>Material examined.</title><p> Holotype ♀: Colo (USNM). Allotype ♂: Colo (USNM). Homotype ♀: <bold>MEXICO, Guerrero:</bold> 4 miles S Taxco, 8/VIII/1954, 1463 m., Chillcott J.G. (CNC). <italic><tp:taxon-name>Other specimens examined</tp:taxon-name></italic>.- <bold>MEXICO, Baja California Sur:</bold> Las Animas, Sierra Laguna, 1 ♂ 1 ♀12/X/1941, Ross &amp; Bohart (CAS). <bold>Guerrero:</bold> 17 miles NW San Marcos, 1 ♂13/VII/1966, Wagner P.M. &amp; P.K. Wagner (TAMU). <bold>Jalisco:</bold> Chamela, PT, 1 ♂ 4–9/VII/1993, Sharkey M.J. (CNC). <bold>Morelos:</bold> Yautepec, 1 ♀ 23/VII/1963, Parker F.D. &amp; L.A. Stange (HIC). <bold>Nayarit:</bold> 18 miles NW Ixtlán del Río, 1 ♂25/VII/1966, Wagner P.M. &amp; P.K. Wagner (TAMU). <bold>Nuevo Leon:</bold> 5 miles S Monterrey, 1 ♂1/VII/1963, Howden H. &amp; A. Howden (CNC). <bold>Oaxaca:</bold> 27 miles SW Salina Cruz, 3 ♀ 14/VII/1987, Wharton R. (TAMU); 3 miles W Oaxaca, 1 ♂ 21/XI/1972, Dasch B. &amp; C. Dasch (AEIC). <bold>Puebla:</bold> 11 miles SE Acatlan, 1 ♂10/VII/1952, Gilbert E.E. &amp; C.D. McNeil; 5 miles E Tepexco, 1 ♂24/VIII/1977, 1250 m., Schlinger E.I. (EMEC); 3 miles N Petalcingo, 1 ♀ 2 ♂3/VIII/1963, Parker F.D. &amp; L.A. Stange; Petalcingo, 1 ♀ 3/VIII/1963, Parker F.D. &amp; L.A. Stange (USNM). <bold>San Luis Potosí:</bold> 6 miles S Ciudad de Valles, 1 ♂21/VII/1954, 61 m., Chillcott J.G. (CNC); Valles, 1 ♂21/VII/1946, Pallister J. &amp; D. Pallister (AMNH). <bold>Sinaloa:</bold> Cutiacan, 1 ♂11/IX/1970, Bohart G.E. &amp; R.M. Bohart (HIC). <bold>Tamaulipas:</bold> Est. Carboneros Guemez, 1 ♂8/IX/1988, Loyola J.C. (CIBE-UANL); 44 miles W Tampico, 1 ♀ 22/VIII/1967, Hevel Gary F. (USNM). <bold>Tlaxcala:</bold> 21 miles W Apizaco, 1 ♀ 20/VIII/1958, Howden H.F. (CNC). <bold>Veracruz:</bold> 10 miles SW Perote, 1 ♂ 27/VII/1974, Clark-Murria-Ashe &amp; Schaffner (TAMU). <bold>USA, Arizona:</bold> 13 miles SW Apache, Cochise Co., 1 ♂13<!--PageBreak-->/VIII/1970, Rozen J.G. (AMNH); Santa Cruz Sycamore Cyn. 9 miles W Peña Blanca Lk., 7 ♀ 12 ♂12/VIII/1983, 1250 m., Anderson R. (CNC); Tucson Mountains, 1 ♀ 1 ♂ 16/VIII/1955, Butler G.D. (USNM). <bold>California:</bold> Big Flat, Coffee Creek, Trinity Co. 1 ♀21/VI/1934, Van Dyke E.C. (CAS); 6 miles W Tragedy Spr., Amador Co., 1 ♀16/VII/1960, Rice R.E.; Donner Pass, 1 ♂ 1/VIII/1948, Townes H.M.G. &amp; D. Townes (HIC); Westgard Pass, Inyo Co., 2 ♀ 16/V/1979, Bohart R.M.; 5 miles E Woodland, Yolo Co., 1 ♀ 10/IX/1970 (UCDC); Yuba, Sierra Co. 1 ♂ 6/VII/1962, Irwin M.E.; Quatal Canyon, NW corner Ventura Co., 1 ♀ 1 ♂ 9/V/1959, Powell J.; Davis, 1 ♂10/V/1960, Parker F.D. (USNM). <bold>Colorado:</bold> Colo 1 ♀ (HIC); <bold>New Mexico:</bold> Hatch, 1 ♀ 27/VIII/1974, Townes H. &amp; M. Townes (CNC); Hatch, 1 ♀ 30/VIII/1974, Townes H. &amp; M. Townes (AEIC). <bold>Oregon:</bold> Cave Jct., 1 ♂ 27/V/1978,Townes H. &amp; M. Townes (AEIC). <bold>Utah:</bold> Strbry Daniel Pass, 1 ♀ 18/VI/1948, Townes H.M.G. &amp; D. Townes (AEIC).</p></tp:treatment-sec><ref-list><ref id="B12"><mixed-citation xmlns:xlink="http://www.w3.org/1999/xlink" xlink:type="simple"><person-group><name name-style="western"><surname>Muesebeck</surname><given-names>CFW</given-names></name></person-group> (<year>1927</year>)<article-title> A revision of the parasitic wasps of the subfamily Braconinae occurring in America North of Mexico.</article-title><source>Proceedings of the United States National Museum </source><volume>69</volume> (<issue>16</issue>): <fpage>1</fpage>-<lpage>73</lpage>. <ext-link ext-link-type="uri" xlink:href="http://dx.doi.org/10.5479/si.00963801.69-2642.1" xlink:type="simple">doi: 10.5479/si.00963801.69-2642.1</ext-link></mixed-citation></ref></ref-list></tp:taxon-treatment>
