# Supplementary material for: Revision of the new world genus Crassomicrodus Ashmead (Hymenoptera, Braconidae, Agathidinae), with an identification key to species
Source: Zookeys. 2011 Oct 31;(142):27–75. doi: 10.3897/zookeys.142.1709 (PMC3208529; doi:10.3897/zookeys.142.1709)
Supplement: XML Treatment for Crassomicrodus oaxaquensis [file zookeys.142.1709-treatment14.xml]

<!DOCTYPE tp:taxon-treatment
  PUBLIC "-//TaxonX//DTD Taxonomic Treatment Publishing DTD v0 20100105//EN" "tax-treatment-NSO.dtd">
<tp:taxon-treatment xmlns:tp="http://www.plazi.org/taxpub"><tp:treatment-meta><mixed-citation publication-type="journal"><person-group><name><surname>Figueroa</surname><given-names>José Isaac</given-names></name><name><surname>Sharkey</surname><given-names>Michael Joseph</given-names></name><name><surname>Nápoles</surname><given-names>Jesus Romero</given-names></name><name><surname>García</surname><given-names>José Antonio Sánchez</given-names></name><name><surname>Martínez</surname><given-names>Ana Mabel</given-names></name><name><surname>López-Martínez</surname><given-names>Victor</given-names></name><name><surname>Pineda</surname><given-names>Samuel</given-names></name></person-group><article-title>Revision of the new world genus 
                    <italic>Crassomicrodus</italic> Ashmead (Hymenoptera, Braconidae, Agathidinae), with an identification key to species
                </article-title><source>Zookeys</source><day>31</day><month>10</month><year>2011</year><volume>2011</volume><issue>142</issue><fpage>27</fpage><lpage>75</lpage><pub-id pub-id-type="doi">10.3897/zookeys.142.1709</pub-id></mixed-citation></tp:treatment-meta><tp:nomenclature><tp:taxon-name>
                        <tp:taxon-name-part taxon-name-part-type="genus">Crassomicrodus</tp:taxon-name-part>
                        <tp:taxon-name-part taxon-name-part-type="species">oaxaquensis</tp:taxon-name-part>
                    <object-id xmlns:xlink="http://www.w3.org/1999/xlink" xlink:type="simple">urn:lsid:zoobank.org:act:EF0FBCCA-7C2F-4AA6-8C0F-A4DAE53AEBF2</object-id>
                    <object-id xmlns:xlink="http://www.w3.org/1999/xlink" xlink:type="simple">http://species-id.net/wiki/Crassomicrodus_oaxaquensis</object-id>
                    </tp:taxon-name><tp:taxon-authority>Figueroa, Romero &amp; Sharkey</tp:taxon-authority><tp:taxon-status xmlns:xlink="http://www.w3.org/1999/xlink" xlink:type="simple">sp. n.</tp:taxon-status><xref ref-type="fig" rid="F12">Fig. 12a–e</xref></tp:nomenclature><tp:treatment-sec sec-type="Description female"><title>Description female.</title><p>Body. Length. 7.10–7.65 mm. Color (<xref ref-type="fig" rid="F12">Fig. 12e</xref>). Integument black except yellowish-orange as follows, ocelli, fore tibia, two-thirds apical areas of fore and middle femur, two-thirds basal areas of middle tibia and metasoma; medial area of mandible yellow reddish; eyes silver; wing veins dark brown; forewing almost hyaline. Sometimes first metasomal tergite black, and the yellowish-orange of legs is reduced to only the apical area of fore and middle femora and apical area of fore tibia. Head (<xref ref-type="fig" rid="F12">Fig. 12ab</xref>). Triangular in frontal view; face with weak longitudinal ridge dorsomedially; eye height/width = 1.34–1.45; eye height 0.60–0.62× inter-ocular distance; area between antennal sockets with a median pyramidal-shaped elevation and two weakly defined tubercles; frons excavated with a pair of microfoveolate grooves that diverge towards the ocellar area; posterior surface of antennal sockets rugulose; groove between lateral ocelli smooth; median ocellus separated from lateral ocellus by smooth groove; gena not bulging; malar space 0.55–0.58× as long as eye height; clypeus 2.25–2.44× wider than high; length of ventrolateral margin of clypeus almost similar to diameter of tentorial pit; antenna with 38–39 flagellomeres; setae at base of mandible slightly longer than setae on rest of body surface; face very setose. Mesosoma (<xref ref-type="fig" rid="F12">Fig. 12cde</xref>). Pronotum punctate; lateral pronotal margins with weakly crenulate groove; notauli impressed; anterolateral edges of scutellum lacking small acute projection; scutellar disc slightly convex with sparse setae from 0.15 to 0.16 mm in length; scutellar disc sloped posteriorly and rounded; lateral scutellar depression rugulose and punctate; carinae of central metanotal area forming a triangular cell; propodeum reticulate rugulose with abundant sparse setae on lateral areas; subalar lobe separated from mesopleuron by wide rugose groove, width almost of similar size to subalar lobe; metapleuron reticulate rugulose in its ventral half <!--PageBreak-->and smooth or punctuate in its dorsal half. Legs. Inner spur of middle tibia 0.68–0.73× length of basitarsus; inner spur of hind tibia 0.58–0.66× length of basitarsus; metabasitarsus 1.25–1.32× length of tarsomeres III, IV, and V combined; hind tibia 2.33–2.38× longer than basitarsus; hind femur length 4.64–4.76× its maximum width. Wings. Forewing length/width = 2.57–2.76; stigma 2.91–3.33× longer than maximum width; forewing vein R1 0.65–0.70× as long as vein RS; vein RS sinuate; vein r arising before middle of stigma; second submarginal cell triangular, with petiole 0.08–0.09 mm long; vein M+CU distinctly pigmented throughout; hind wing length/width = 3.70–3.73; hind wing vein 1M 1.79–1.82× longer than 1r-m; hind wing with 5 hamuli. Metasoma.<!--PageBreak--> Apical width of petiole (tergum 1) 3.00–3.41× wider than basal width; minimum width of petiole 0.46–0.47× apical width; length of ovipositor sheath 0.22–0.26 mm.</p></tp:treatment-sec><tp:treatment-sec sec-type="Male"><title>Male.</title><p>Similar to female except metasomal tergite has the color dark brown, antenna with 39 or 40 flagellomeres, and hind wing with 4 or 5 hamuli.</p></tp:treatment-sec><tp:treatment-sec sec-type="Host"><title>Host.</title><p>Unknown.</p><fig id="F12" position="float" orientation="portrait"><label>Figure 12.</label><caption><p><italic><tp:taxon-name>Crassomicrodus oaxaquensis</tp:taxon-name></italic>sp. n. Female <bold>a</bold> anterior view of head, arrows indicate a median pyramidal-shaped elevation with two weakly defined tubercles <bold>b</bold> dorsal view of head, arrow indicates posterior surface of antennal sockets rugulose <bold>c</bold> lateral view of mesosoma, arrow indicates subalar lobe separated from mesopleuron by wide groove <bold>d</bold> dorsal view of mesosoma <bold>e</bold> female habitus.</p></caption><graphic xmlns:xlink="http://www.w3.org/1999/xlink" xlink:href="ZooKeys-142-027-g012.jpg" position="float" orientation="portrait" xlink:type="simple"/></fig></tp:treatment-sec><tp:treatment-sec sec-type="Distribution"><title>Distribution.</title><p>Mexico.</p></tp:treatment-sec><tp:treatment-sec sec-type="Diagnosis"><title>Diagnosis.</title><p>Distinguished from other <italic><tp:taxon-name>Crassomicrodus</tp:taxon-name></italic> species by the following combination of characters: area between antennal sockets with a median pyramidal-shaped elevation, head triangular in frontal view, posterior surface of antennal sockets rugulose, face very setose, setae at base of mandible slightly longer than setae on rest of body surface, subalar lobe separated from mesopleuron by wide rugose groove, head and mesosoma black, and wings almost hyaline.</p></tp:treatment-sec><tp:treatment-sec sec-type="Remarks"><title>Remarks.</title><p> This species is near to <italic><tp:taxon-name>Crassomicrodus jalisciensis</tp:taxon-name></italic>, but differs in that <italic><tp:taxon-name>Crassomicrodus jalisciensis</tp:taxon-name></italic> has areas of mesosoma yellowish orange, wings infumate, face without longitudinal ridge dorsomedially, and a median elevation between antennal sockets without defined lateral tubercles.</p></tp:treatment-sec><tp:treatment-sec sec-type="Etymology"><title>Etymology.</title><p> <italic><tp:taxon-name>Crassomicrodus oaxaquensis</tp:taxon-name></italic> is after Oaxaca, in reference to the known geographical distribution of the species.</p></tp:treatment-sec><tp:treatment-sec sec-type="Material examined"><title>Material examined.</title><p> Holotype ♀: MEXICO, Oaxaca: Llano de las Flores, 15 miles NE Ixtlán de Juárez, 21/VII/1985, Woolley &amp; Zolnerowich. Allotype ♂: same data as holotype. Paratypes 1 ♀, 2 ♂: same data as holotype. All types deposited in TAMU.</p></tp:treatment-sec></tp:taxon-treatment>
