# Supplementary material for: Revision of the new world genus Crassomicrodus Ashmead (Hymenoptera, Braconidae, Agathidinae), with an identification key to species
Source: Zookeys. 2011 Oct 31;(142):27–75. doi: 10.3897/zookeys.142.1709 (PMC3208529; doi:10.3897/zookeys.142.1709)
Supplement: XML Treatment for Crassomicrodus olgae [file zookeys.142.1709-treatment15.xml]

<!DOCTYPE tp:taxon-treatment
  PUBLIC "-//TaxonX//DTD Taxonomic Treatment Publishing DTD v0 20100105//EN" "tax-treatment-NSO.dtd">
<tp:taxon-treatment xmlns:tp="http://www.plazi.org/taxpub"><tp:treatment-meta><mixed-citation publication-type="journal"><person-group><name><surname>Figueroa</surname><given-names>José Isaac</given-names></name><name><surname>Sharkey</surname><given-names>Michael Joseph</given-names></name><name><surname>Nápoles</surname><given-names>Jesus Romero</given-names></name><name><surname>García</surname><given-names>José Antonio Sánchez</given-names></name><name><surname>Martínez</surname><given-names>Ana Mabel</given-names></name><name><surname>López-Martínez</surname><given-names>Victor</given-names></name><name><surname>Pineda</surname><given-names>Samuel</given-names></name></person-group><article-title>Revision of the new world genus 
                    <italic>Crassomicrodus</italic> Ashmead (Hymenoptera, Braconidae, Agathidinae), with an identification key to species
                </article-title><source>Zookeys</source><day>31</day><month>10</month><year>2011</year><volume>2011</volume><issue>142</issue><fpage>27</fpage><lpage>75</lpage><pub-id pub-id-type="doi">10.3897/zookeys.142.1709</pub-id></mixed-citation></tp:treatment-meta><tp:nomenclature><tp:taxon-name>
                        <tp:taxon-name-part taxon-name-part-type="genus">Crassomicrodus</tp:taxon-name-part>
                        <tp:taxon-name-part taxon-name-part-type="species">olgae</tp:taxon-name-part>
                    <object-id xmlns:xlink="http://www.w3.org/1999/xlink" xlink:type="simple">rn:lsid:zoobank.org:act:B4527E95-134E-4DD0-B8B3-00637C850D46</object-id>
                    <object-id xmlns:xlink="http://www.w3.org/1999/xlink" xlink:type="simple">http://species-id.net/wiki/Crassomicrodus_olgae</object-id>
                    </tp:taxon-name><tp:taxon-authority>Figueroa, Sharkey &amp; Romero</tp:taxon-authority><tp:taxon-status xmlns:xlink="http://www.w3.org/1999/xlink" xlink:type="simple">sp. n.</tp:taxon-status><xref ref-type="fig" rid="F13">Fig. 13a–e</xref></tp:nomenclature><tp:treatment-sec sec-type="Description female"><title>Description female.</title><p>Body. Length. 6.70–7.08 mm. Color (<xref ref-type="fig" rid="F13">Fig. 13e</xref>). Integument black except yellowish-orange as follows, medial area of mandible, femora, fore tibia, basal half of middle and hind tibia, and metasoma; ocelli translucent yellow; wing veins brown; forewing slightly infumate with a hyaline spot on the first submarginal cell that is similar in size to the parastigma. Head (<xref ref-type="fig" rid="F13">Fig. 13ab</xref>). Transverse in frontal view; face with longitudinal ridge dorsomedially; eye height/width = 1.38–1.39; eye height 0.68–0.74× inter-ocular distance; area between antennal sockets with a median trapezoidal-shape elevation and two weakly defined tubercles; frons deeply excavated; posterior surface of antennal sockets smooth; groove between lateral ocelli slightly microfoveolate; median ocellus separated from lateral ocellus by smooth groove; gena distinctly bulging; malar space 0.54–0.59× as long as eye height; clypeus 2.08–2.19× wider than high; length of ventrolateral margin of clypeus similar to diameter of tentorial pit; antenna with 32 flagellomeres; setae at base of mandible distinctly longer than setae on rest of body surface. Mesosoma (<xref ref-type="fig" rid="F13">Fig. 13cde</xref>). Pronotum with the pronotal groove reticulate rugulose and lateral areas smooth; lateral pronotal margins with weakly crenulate groove; notauli impressed; anterolateral edges of scutellum with <!--PageBreak-->slight acute projection, sometimes without projection; scutellar disc convex with sparse setae from 0.16 to 0.17 mm in length; scutellar disc sloped posteriorly and rounded; lateral scutellar depression with punctures centrally and foveolae in its margins; carinae of central metanotal area almost circular shaped; propodeum reticulate rugose, more pronounced on lateral margins; subalar lobe separated from mesopleuron by narrow rugulose groove, width distinctly shorter than the subalar lobe; metapleuron reticulate rugulose or foveolate in its ventral half and smooth in its dorsal half. Legs. Inner spur of middle tibia 0.85–0.92× length of basitarsus; inner spur of hind tibia 0.58–0.65× length of basitarsus; metabasitarsus 1.11–1.32× length of tarsomeres III, IV, and V combined; hind tibia 2.00–2.17× lon<!--PageBreak-->ger than basitarsus; hind femur length 3.50–3.85× its maximum width. Wings. Forewing length/width = 2.45–2.71; stigma 3.17–3.58× longer than maximum width; forewing vein R1 0.61–0.63× as long as vein RS; vein RS slightly sinuate; vein r arising slightly before middle of stigma; second submarginal cell triangular, with petiole 0.11–0.13 mm long; vein M+CU distinctly pigmented throughout; hind wing length/width = 3.36–3.76; hind wing vein 1M 1.83–1.85× longer than 1r-m; hind wing with 4 hamuli. Metasoma. Apical width of petiole (tergum 1) 2.88–3.18× wider than basal width; minimum width of petiole 0.48–0.55× apical width; length of ovipositor sheath 0.17–0.20 mm.</p></tp:treatment-sec><tp:treatment-sec sec-type="Male"><title>Male.</title><p>Similar to female except that male has 31–34 flagellomeres, fore and middle femora and tibia yellowish-orange, hamuli with 4 or 5 hooks; sometimes the petiole color blackish.</p></tp:treatment-sec><tp:treatment-sec sec-type="Host"><title>Host.</title><p>Unknown.</p><fig id="F13" position="float" orientation="portrait"><label>Figure 13. </label><caption><p><italic><tp:taxon-name>Crassomicrodus olgae</tp:taxon-name></italic>sp. n. Female <bold>a</bold> anterior view of head, arrows indicate a median elevation in trapezoidal shape with two weakly defined tubercles <bold>b</bold> dorsal view of head <bold>c</bold> lateral view of mesosoma <bold>d</bold> dorsal view of mesosoma, arrow indicates notauli impressed <bold>e</bold> female habitus.</p></caption><graphic xmlns:xlink="http://www.w3.org/1999/xlink" xlink:href="ZooKeys-142-027-g013.jpg" position="float" orientation="portrait" xlink:type="simple"/></fig></tp:treatment-sec><tp:treatment-sec sec-type="Distribution"><title>Distribution.</title><p>USA.</p></tp:treatment-sec><tp:treatment-sec sec-type="Diagnosis"><title>Diagnosis.</title><p>Distinguished from other <italic><tp:taxon-name>Crassomicrodus</tp:taxon-name></italic> species by the following combination of characters: area between antennal sockets with a median trapezoidal-shape elevation, head transverse in frontal view, gena distinctly bulging, groove between lateral ocelli slightly microfoveolate, anterolateral edges of scutellum usually with slightly acute projection, head and mesosoma black and wings slightly infumate.</p></tp:treatment-sec><tp:treatment-sec sec-type="Remarks"><title>Remarks.</title><p> This species is near to <italic><tp:taxon-name>Crassomicrodus oaxaquensis</tp:taxon-name></italic>, but differs in that <italic><tp:taxon-name>Crassomicrodus oaxaquensis</tp:taxon-name></italic> has a triangular-shaped head, area between antennal sockets with a median pyramidal-shaped elevation, gena not bulging, and antenna with 38–39 flagellomeres.</p></tp:treatment-sec><tp:treatment-sec sec-type="Etymology"><title>Etymology.</title><p> This species is named in honor of Olga Margot De la Rosa Reyes, mother of the first author.</p></tp:treatment-sec><tp:treatment-sec sec-type="Material examined"><title>Material examined.</title><p> Holotype ♀: <bold>USA, California:</bold> Shingle, El Dorado Co., 22/V/1955, Burdick D.J. Allotype ♂: same data as holotype. Holotype and allotype deposited in EMEC. Paratypes: <bold>California:</bold> Tahoe National Forest, Pineland Drive 3.2 km S Tahoe City, Placer County, 1 ♂ 20/VII/1983, 1900 m., Davies Thomas W. (CAS); 4 miles S Railway Flat, Calaveras Co., 2 ♂ 19/V/1969, 853 m., Linsley E.G.; Shingle, El Dorado Co., 1 ♂ 22/V/1955, Burdick D.J. (EMEC); River Pines, Amador Co., 1 ♂ 26/IV/1975 (UCDC); Volcano, Amador Co., 1 ♂ 5/V/1957, Moore C.G. (USNM). <bold>Utah:</bold> 23 miles NE Logan, Cache Co., 1 ♀ 20/VI/1963, Toschi C.A. (EMEC).</p></tp:treatment-sec></tp:taxon-treatment>
