# Supplementary material for: Revision of the new world genus Crassomicrodus Ashmead (Hymenoptera, Braconidae, Agathidinae), with an identification key to species
Source: Zookeys. 2011 Oct 31;(142):27–75. doi: 10.3897/zookeys.142.1709 (PMC3208529; doi:10.3897/zookeys.142.1709)
Supplement: XML Treatment for Crassomicrodus pallens [file zookeys.142.1709-treatment16.xml]

<!DOCTYPE tp:taxon-treatment
  PUBLIC "-//TaxonX//DTD Taxonomic Treatment Publishing DTD v0 20100105//EN" "tax-treatment-NSO.dtd">
<tp:taxon-treatment xmlns:tp="http://www.plazi.org/taxpub"><tp:treatment-meta><mixed-citation publication-type="journal"><person-group><name><surname>Figueroa</surname><given-names>José Isaac</given-names></name><name><surname>Sharkey</surname><given-names>Michael Joseph</given-names></name><name><surname>Nápoles</surname><given-names>Jesus Romero</given-names></name><name><surname>García</surname><given-names>José Antonio Sánchez</given-names></name><name><surname>Martínez</surname><given-names>Ana Mabel</given-names></name><name><surname>López-Martínez</surname><given-names>Victor</given-names></name><name><surname>Pineda</surname><given-names>Samuel</given-names></name></person-group><article-title>Revision of the new world genus 
                    <italic>Crassomicrodus</italic> Ashmead (Hymenoptera, Braconidae, Agathidinae), with an identification key to species
                </article-title><source>Zookeys</source><day>31</day><month>10</month><year>2011</year><volume>2011</volume><issue>142</issue><fpage>27</fpage><lpage>75</lpage><pub-id pub-id-type="doi">10.3897/zookeys.142.1709</pub-id></mixed-citation></tp:treatment-meta><tp:nomenclature><tp:taxon-name>
                        <tp:taxon-name-part taxon-name-part-type="genus">Crassomicrodus</tp:taxon-name-part>
                        <tp:taxon-name-part taxon-name-part-type="species">pallens</tp:taxon-name-part>
                    <object-id xmlns:xlink="http://www.w3.org/1999/xlink" xlink:type="simple">http://species-id.net/wiki/Crassomicrodus_pallens</object-id>
                    </tp:taxon-name><tp:taxon-authority>(Cresson, 1873)</tp:taxon-authority><xref ref-type="fig" rid="F14">Fig. 14a–e</xref><tp:nomenclature-citation-list><tp:nomenclature-citation><tp:taxon-name>Crassomicrodus pallens</tp:taxon-name><comment> (Cresson): <xref ref-type="bibr" rid="B12">Muesebeck 1927</xref>: 20.</comment></tp:nomenclature-citation><tp:nomenclature-citation><tp:taxon-name>Microdus pallens</tp:taxon-name><comment><xref ref-type="bibr" rid="B7">Cresson 1873</xref>: 53.</comment></tp:nomenclature-citation></tp:nomenclature-citation-list></tp:nomenclature><tp:treatment-sec sec-type="Holotype female"><title>Holotype female.</title><p> Illinois [USA]. Cat. No. 2746 (ANSP).</p></tp:treatment-sec><tp:treatment-sec sec-type="Description female"><title>Description female.</title><p>Body. Length. 4.20–6.48 mm. Color (<xref ref-type="fig" rid="F14">Fig. 14e</xref>). Integument yellowish-orange except ocelli translucent yellow; eyes black or silver; mandible <!--PageBreak-->apex and apical area of hind tibia and tarsomeres blackish. Sometimes propleuron black with metapleuron and propodeum blackish, rarely head and mesopleuron blackish. Wing veins dark brown; forewing infumate with a hyaline spot on the first submarginal cell that is similar in size to the parastigma. Head (<xref ref-type="fig" rid="F14">Fig. 14ab</xref>). Triangular in frontal view; face without longitudinal ridge dorsomedially; eye height/width = 1.36; eye height 0.55–0.58× inter-ocular distance; area between antennal sockets with a median pyramidal-shaped elevation and two weakly defined tubercles; frons excavated with a pair of microfoveolate groove that diverge towards the ocellar area; posterior surface of antennal sockets smooth, rarely rugulose; groove between lateral ocelli smooth; median ocellus separated from lateral ocellus by smooth groove; gena not bulging; malar space 0.77–0.86× as long as eye height; clypeus 1.63–2.00× wider than high; length of ventrolateral margin of clypeus similar to diameter of tentorial pit; antenna with 29–34 flagellomeres; setae at base of mandible distinctly longer than setae on rest of body surface. Mesosoma (<xref ref-type="fig" rid="F14">Fig. 14cde</xref>). Pronotum strigulose or reticulate rugulose; lateral pronotal margins with weakly crenulate groove; notauli impressed; anterolateral edges of scutellum lacking small acute projection; scutellar disc convex with sparse setae from 0.09 to 0.11 mm in length; scutellar disc sloped posteriorly and rounded; lateral scutellar depression smooth, rarely with punctures on the ventral margins; carinae of central metanotal area almost triangular shaped; propodeum reticulate rugulose; subalar lobe separated from mesopleuron by narrow rugulose groove, width distinctly shorter than the subalar lobe; metapleuron reticulate-rugulose. Legs. Inner spur of middle tibia 0.74–0.81× length of basitarsus; inner spur of hind tibia 0.61–0.72× length of basitarsus; metabasitarsus 1.02–1.12× length of tarsomeres III, IV, and V combined; hind tibia 2.22–2.39× longer than basitarsus; hind femur length 3.44–3.85× its maximum width. Wings. Forewing length/width = 2.46–2.55; stigma 3.00–3.44× longer than maximum width; forewing vein R1 0.47–0.57× as long as vein RS; vein RS not sinuate; vein r arising slightly before middle of stigma; second submarginal cell triangular, with petiole 0.05–0.09 mm long; vein M+CU distinctly pigmented throughout; hind wing length/width = 3.10–3.39; hind wing vein 1M 1.41–1.53× longer than 1r-m; hind wing with 4–5 hamuli. Metasoma. Apical width of petiole (tergum 1) 3.60–3.92× wider than basal width; minimum width of petiole 0.58–0.63× apical width; length of ovipositor sheath 0.20–0.33 mm.</p></tp:treatment-sec><tp:treatment-sec sec-type="Male"><title>Male.</title><p>Similar to female.</p></tp:treatment-sec><tp:treatment-sec sec-type="Host"><title>Host.</title><p>Unknown.</p><fig id="F14" position="float" orientation="portrait"><caption><p><bold>Figure 14.</bold> <italic><tp:taxon-name>Crassomicrodus pallens</tp:taxon-name></italic>. Female <bold>a</bold> anterior view of head, arrows indicate a median pyramidal-shaped elevation with two weakly defined tubercles <bold>b</bold> dorsal view of head <bold>c</bold> lateral view of mesosoma <bold>d</bold> dorsal view of mesosoma <bold>e</bold> female habitus.</p></caption><graphic xmlns:xlink="http://www.w3.org/1999/xlink" xlink:href="ZooKeys-142-027-g014.jpg" position="float" orientation="portrait" xlink:type="simple"/></fig></tp:treatment-sec><tp:treatment-sec sec-type="Distribution"><title>Distribution.</title><p>Mexico and USA.</p></tp:treatment-sec><tp:treatment-sec sec-type="Diagnosis"><title>Diagnosis.</title><p>Distinguished from other <italic><tp:taxon-name>Crassomicrodus</tp:taxon-name></italic> species by the following combination of characters: area between antennal sockets with a median pyramidal-shaped elevation, head triangular in frontal view, malar space 0.77–0.86× as long as eye height, body length 4.20–6.48 mm, forewing vein R1 0.47–0.57× as long as vein RS, body usually yellowish-orange.</p></tp:treatment-sec><tp:treatment-sec sec-type="Remarks"><title>Remarks.</title><p><italic><tp:taxon-name>Crassomicrodus pallens</tp:taxon-name></italic> resembles <italic><tp:taxon-name>Crassomicrodus divisus</tp:taxon-name></italic> in the shape of the head, but differs by the characters in the key. A few specimens of this species have the malar space<!--PageBreak--> shorter than eye height (0.77 times), specimens with this variation also have R1 less than 0.57 times as long as vein RS.</p></tp:treatment-sec><tp:treatment-sec sec-type="Material examined"><title>Material examined.</title><p> Type: 1 ♀: Ill. (ANSP). Homotype: 1 ♀, <bold>USA</bold>, South Carolina: Hilton Head Island, 17/VII/1965, Howden H. &amp; A. Howden (CNC).</p><p><italic><tp:taxon-name>Other specimens examined</tp:taxon-name></italic>.- <bold>MEXICO, Colima:</bold> 21 miles N Manzanillo, 1 ♀ 25/VIII/1970, Wasbauer M.S. &amp; J.S. Wasbauer (CNC). <bold>Nayarit:</bold> Arroyo Santiago, Nr. Jesus Maria, 2 ♀ 5/VII/1955 (CNC, EMEC). <bold>Sinaloa:</bold> 2.5 miles N Mazatlán, 1 ♀12/VIII/1970, Wasbauer M., malaise trap (CNC); 35 miles S Es<!--PageBreak-->cuinapa, 1 ♂ 24/IV/1961, Howden &amp; Martin (HIC). <bold>Sonora:</bold> Alamos, 2 ♀, 1 ♂ 5/IX/1970, Bohart R.M (UCDC); La aduana W Alamos, 1 ♀ 18/VIII/1964, Irwin M.E. (USNM); 5 miles E Navojoa, 1 ♀ 9/IX/1970, Bohart R.M. (UCDC). <bold>Veracruz:</bold> Minatitlán, 1 ♀ 1/II/1992, Osborn H. (USNM). <bold>USA,</bold> <bold>Alabama:</bold> Alabama, 2 ♀ 1980; Auburn, Lee Co., 1 ♀ 9/VI/1917; Tuskegee, 1 ♂ 22/VII/1930, Beamer R.H. (USNM). <bold>Arkansas:</bold> Washington Co. 1 ♀ 11/X/1955, Baker T.A. at light (USNM); Shoal Bay Rec. Area, 1 ♂20/V/1981, Dasch B. &amp; C. Dasch (AEIC). <bold>Connecticut:</bold> East Hartford, 1 ♀ 13/VI/1947, Evans Howard E.; Riverbank, East Hartford, 1 ♀ 20/IX/1946, Evans Howard E. (CNC). <bold>Florida:</bold> 1 ♂(CNC). Tarpon Sprs., 1 ♂20/III/1950<bold>,</bold> Townes H.K.; Cedar Key, 1 ♂ 28/III/1985, Townes H. &amp; M. Townes; Elfes, 1 ♀ 4/IV/1937, Franclemont J.G.; 5 miles NE Bronson, Levy Co., 1 ♂ 29/III/1986, LaSalle John (AEIC); De Funiak Springs, 1 ♂ 17–19/X/1914; Crestview, 1 ♂15–16/X/1914 (AMNH); Pine Hill Estates, Gainesville, 1 ♂4/X/1973, Weems H.V. Jr., malaise trap (CNC); Archbold Biol. Sta., Highlands Co., 1 ♀ 28VII10VIII/1987, Wahl D.B. (HIC); Fleming Key, Monroe Co., 2 ♀14/VIII/1979, Acree John A. &amp; H.V. Weems Jr. insect flight trap; 1 miles W Interlachen, Putnam, 1 ♀, 5 ♂ 16/IV/1984, Stange L.A.; 2 miles N Holt, Okaloosa Co., 1 ♂28/X/1983, Stange L.A; Gainesville, Alachua Co., 1 ♂1/VIII/1977, 1 ♀ 31/VII/1977, Davis L.R. Jr.; Interlachen, Putnam Co., 2 ♂4/V/1986, Stange L.A.; Monteoca, Alachua Co., 1 ♀ 26/IX/1977, 1 ♀ 3/X/1977, Butler F. Jerry; Nokomis, Sarasota Co., 1 ♂9/I/1967; Palmdale, Glades County, 1 ♂25/VI/1972, Pierce W.H.; Pine Hill Estates, Gainesville, 1 ♀ 2/X/1973, 1 ♀ 20/IX/1973, 1 ♀ 29/IX/1973, 1 ♀ 30/IX/1973, Weems H.V. Jr., malaise trap; San Felasco Hammock, Alachua Co., 1 ♀ 17/III/1977, Fairchild G.B. &amp; Weems H.V. Jr.; Suwanne Riv. St. Pk., Suwannee Co., 1 ♀ 13–25/IV/1977, Wiley J.R. (FSCA); San Felasco Hammock, Alachua Co., 1 ♀ 9–14/III/1977, Fairchild G.B. (UCDC); Arcadia, 1 ♂ 2/VII/1962, 1 ♂ 3/VII/1962, Krombein Karl V.; Alachua Co., 1 ♂4/VII/1955, Weems H.V.; Gainesville, 1 ♀ 28/VIII/1960, Stange L.A. (USNM). <bold>Georgia:</bold> 2 ♀ (USNM); Pine Mtn. Rabun Co., 1 ♂1/VIII/1957, 457 m., Chillcott J.G. (CNC); 10 miles N Waycross, Ware Co., 1 ♂ 27/VIII/1960, Marsh P.M.; Lakeland, 1 ♂ 18/IV/1940, Fattig P.W. (USNM). <bold>Illinois:</bold> 1 ♂ VIII (USNM); Havana, 1 ♂18/VIII/1912, Devil’s Hole; Meredosia, 1 ♂22/VIII/1917; St. Anne, 1 ♂22/VII/1935, Ross &amp; DeLong (INHS); Carbondale, Jackson Co., 1 ♀ 28/IX/1956, Downey J.C. (USNM). <bold>Indiana:</bold> Forest Nursery, Jackson Co. 1 ♂ 23/IX/1938, Schnell R.L. (USNM). <bold>Iowa:</bold> Sioux City, 1 ♂ 15/VII/1927, Ainslie C.N. (USNM). <bold>Kansas:</bold> Lawrence, 1 ♀ 12/VI/1960, Menke A.S. (UCDC); 1 ♂ Baldwin, V, Bridwell J.C.; Lawrence vicinity, Douglas Co., 1 ♂ 29/VI/1962, Roberts R. (USNM). <bold>Maryland:</bold> Beltsville, 1 ♂ 23/V, Krombein K.V.; College Park, 1 ♂ 17/VIII/1914 (USNM); Crownsville, 1 ♀ 14/VII/1956, Krombein Karl V. (HIC). <bold>Massachusetts</bold> 2 ♂ (USNM); Truro 1 ♀, 1 ♂ 4/IX/1904, Morse A.P. (MCZ); Cabo Cod, 1 ♀ 6/IX/1939, Dreisbach R.R. (MSUC); Nantucket, 1 ♂ 7/IX/1909; Nantucket, 1 ♂ 8/IX/1926, Johnson C.W. (USNM). <bold>Michigan:</bold> Newago Co., 1 ♂<!--PageBreak--> 13/VI/1940, Dreisbach R.R. (AEIC); Newago Co., 2 ♂ 30/VII/1944, Dreisbach R.R. (MSUC, USNM). <bold>Minnesota:</bold> Ft. Snelling, 1 ♀ 2/VIII/1923, Hertig A.T.; Ft. Snelling, 2 ♀ 28/VII/1922, Nichol A.A.; John Latsch St. Pk., S Minneiska, 1 ♀ 1/V/1951; Jordan, 1 ♀ 15/IX/1930, Talford H.S.; Jordan, sand area, 1 ♀ 13/VII/1923, Hertig A.T. (UMSP). <bold>Missouri:</bold> Columbia, 1 ♂ 29/IX/1964, Bayer L.G. (AEIC); Williamsville, 1 ♀ 1–16/VI/1969, Becker J.T., malaise trap (CNC); Columbia, 1 ♀ 20/VII/1967, Parker F.D. (UCDC); Taney Co., 1 ♀, 1 ♂13/IX/1944, Portman R.W. (UMRM); Columbia, 1 ♀ 22/VIII/1967, Parker F.D., malaise trap; Columbia, 1 ♀ 26/X/1931, Craig W.S. (USNM). <bold>Nebraska:</bold> Valentine Refuge, 1 ♀ 4/VI/1972, 1 ♂ 6/VI/1972, Townes H. &amp; M. Townes (AEIC); Custer Co., 1 ♂ 21/VIII/1951, Dreisbach R.R. (MSUC). <bold>New Jersey:</bold> Palmyra, 1 ♀ 29/VIII/1933, Cazier M.A. (AMNH); Bergenfield, 1 ♂ VIII/1918?, Schott F.M.; Lucaston, 1 ♂ 12/IX/1902, Daecke E. (USNM). <bold>New Mexico:</bold> Hatch, 1 ♀ 29/VIII/1974, 1 ♀ 30/VIII/1974, Townes H. &amp; M. Townes (AEIC). Riverton, 2 ♂ 5/IX/1948; Westville, 1 ♀ 12/IX/1897 (USNM). <bold>New York:</bold> Cold Springs Harb, 1 ♂25/VII, Melander A.L. (AEIC). <bold>North Carolina:</bold> Clinton, 1 ♂ 24/V/1951, Townes H. &amp; M. Townes; Nags Head, 1 ♂, 1 ♀ 25/V/1948, Krombein K.V.; Smokemont, 1 ♂ 15/VIII/1947, Bullock &amp; Dreisbach (AEIC); Fort Bragg, Cumberland Co., 1 ♀ 27IX/3X/1967, Birchim Jim D. (CAS); Cabo Hatteras mt. Buxton, 1 ♂14/VIII/1961, Howden H.; Highlands, 1 ♂4/VI/1957, 1158 m., Vockeroth J.R. (CNC). Jacksonville, Onslow Co., 1 ♂IX/1963; Kill Devil Hills, 2 ♂ 26/VI/1954, 1 ♀ 2/VII/1954, Krombein Karl V.; (HIC); Kill Devil Hills, 2 ♀, 6 ♂ 1/VII/1954, 1 ♀ 2/VII/1954, 1 ♀ 22/VI/1954, 2 ♂ 23/VI/1954, 1 ♀, 7 ♂ 26/VI/1954, 1 ♂ 28/VI/1954, 1 ♂ 3/VII/1954, 1 ♀, 8 ♂ 30/VI/1954, Krombein Karl V.; Raleigh, 1 ♂ 20/V/1937 (UMSP); Salvo, Dare Co., 1 ♂ 6/VIII/1958, Krombein (USNM); Southern Pines, 1 ♀ 3/V/1951, Howden H. &amp; A. Howden; 1 ♀ 16/IX/1956, Krombein Karl V.; 1 ♂ 16/VIII (AEIC, USNM). <bold>North Dakota:</bold> 7 miles SE Sheldon, Ransom Co., 1 ♂5/VIII/1973, Powers J.R.; 11 miles W Walcott, Richland Co., 2 ♀ 23/V/1988, Powers J.R. (EMEC). <bold>Oklahoma:</bold> Lake Texoma 2 miles E Willis, 1 ♂ VI/1965, Bohart R.M. (UCDC); Cimarron River near Freedom, Woods Co. 1 ♀ 11/V/1984, Hevel G.F. &amp; J.F. Hevel (USNM). <bold>Pennsylvania:</bold> Dauphin, 1 ♂ 6/VI/1909, Daecke E. (USNM); Philadelphia, 1 ♂, 1991?, Fox (USNM). <bold>Rhode Island:</bold> Providence 1 ♂ (USNM). <bold>South Carolina:</bold> Greenville, 1 ♂ 2/X/1941, 1 ♂ 8/X/1941, Townes H. &amp; M. Townes (AEIC). <bold>Tennessee:</bold> Jefferson City, 2 ♀ 7/VII/1947, Valentine B.D. (CNC). <bold>Texas:</bold> Junction, Kimble Co., 1 ♀ 5/V/1986, Pulawski W.J. (CAS); Seagoville cerca Dallas, 2 ♀ XI/1944, Weyrauch (IMLA); Austin 1 ♂ (MCZ); Huntsville, Chartman 1 ♂; New Boston, 1 ♂ 17/X/1905, Bishopp F.C.; Pierce, 1 ♂ 22/IV/1907, alfalfa, Mitchell J.D. (USNM). <bold>Virginia:</bold> Ft. Humphreys, 1 ♂ 6/IX/1928, Mickel C.E. (UMSP); Barcroft, 1 ♂ 2/IX/1934, Bridwell J.C.; Falls Church, 1 ♀ 30/VIII/1923, Greene C.T.; Nelson Co., 1 ♀ 17/VIII/1927, Robinson W.; Rosslyn, 1 ♀ V/1929; Tazewell, 1 ♀ 9/VI/1915, Jackson L.O. (USNM). <bold>Wisconsin:</bold> Griffith St. Nursery, Wood Co., 1 ♂ 8/VI/1948, Shenefelt R.D. (AEIC).</p></tp:treatment-sec><ref-list><ref id="B12"><mixed-citation xmlns:xlink="http://www.w3.org/1999/xlink" xlink:type="simple"><person-group><name name-style="western"><surname>Muesebeck</surname><given-names>CFW</given-names></name></person-group> (<year>1927</year>)<article-title> A revision of the parasitic wasps of the subfamily Braconinae occurring in America North of Mexico.</article-title><source>Proceedings of the United States National Museum </source><volume>69</volume> (<issue>16</issue>): <fpage>1</fpage>-<lpage>73</lpage>. <ext-link ext-link-type="uri" xlink:href="http://dx.doi.org/10.5479/si.00963801.69-2642.1" xlink:type="simple">doi: 10.5479/si.00963801.69-2642.1</ext-link></mixed-citation></ref><ref id="B7"><mixed-citation xmlns:xlink="http://www.w3.org/1999/xlink" xlink:type="simple"><person-group><name name-style="western"><surname>Cresson</surname><given-names>ET</given-names></name></person-group> (<year>1873</year>)<article-title> Descriptions of North American Hymenoptera, No.5.</article-title><source>The Canadian Entomologist </source><volume>4</volume>: <fpage>52</fpage>-<lpage>53</lpage>.</mixed-citation></ref></ref-list></tp:taxon-treatment>
